# Supplementary material for: In the right place, at the right time: the integration of bacteria into the Plankton Ecology Group model
Source: Microbiome. 2023 May 20;11:112. doi: 10.1186/s40168-023-01522-0 (PMC10199524; doi:10.1186/s40168-023-01522-0)
Supplement: Supplementary file 3 — Additional file 2: Supplementary Table S1. Indicator Species Analysis for 13 different sampling stations. [file 40168_2023_1522_MOESM2_ESM.xlsx]

## Sheet: Sheet1
Table S1. Indicator Species Analysis for 13 different sampling stations
Oligotype	K_Dam	K_Hypo	K_Middle	K_Inflow	R_Inflow	R_Middle1	R_Middle2	R_Dam	R_Hypo	Z_Dam	Z_Hypo	Z_Middle	Z_Inflow	index	stat	p-value	Phylum	Tribe
OT1	1	0	1	1	0	0	0	1	0	1	0	1	0	2779	0.509762	0.0001	Proteobacteria	LD12
OT2	1	0	1	1	0	0	0	0	0	1	0	1	0	1289	0.49724	0.0001	Proteobacteria	LD12
OT3	1	0	1	1	0	0	1	1	0	1	0	1	0	4654	0.515669	0.0001	Proteobacteria	LD12
OT4	1	0	1	1	0	0	0	1	0	1	0	1	0	2779	0.515427	0.0001	Proteobacteria	LD12
OT5	1	0	1	1	0	0	0	1	0	1	0	1	0	2779	0.536824	0.0001	Proteobacteria	LD12
OT6	1	0	1	1	0	0	1	1	0	1	0	1	0	4654	0.47533	0.0001	Actinobacteriota	acI-B1
OT7	1	0	1	1	0	0	0	1	0	1	0	1	0	2779	0.504495	0.0001	Proteobacteria	LD12
OT8	1	0	1	1	0	0	0	1	0	1	0	1	0	2779	0.509295	0.0001	Proteobacteria	LD12
OT9	1	0	1	1	0	0	0	1	0	1	0	1	0	2779	0.526489	0.0001	Proteobacteria	LD12
OT10	1	0	1	1	0	0	1	1	0	1	0	1	0	4654	0.480101	0.0001	Proteobacteria	LD12
OT11	1	0	1	1	0	0	0	1	0	1	0	1	0	2779	0.468049	0.0001	Actinobacteriota	acI-B1
OT12	1	0	1	1	0	0	0	1	0	1	0	1	0	2779	0.523245	0.0001	Proteobacteria	LD12
OT13	1	0	1	1	0	0	1	1	0	1	0	1	0	4654	0.526696	0.0001	Proteobacteria	LD12
OT14	1	0	1	1	0	0	0	1	0	1	0	1	0	2779	0.517061	0.0001	Proteobacteria	LD12
OT15	1	0	1	1	0	0	1	1	0	1	0	1	0	4654	0.518366	0.0001	Proteobacteria	LD12
OT16	1	0	1	1	0	0	1	1	0	1	0	1	0	4654	0.427302	0.0001	Proteobacteria	LD12
OT17	1	0	1	1	0	0	0	1	0	1	0	1	0	2779	0.517796	0.0001	Proteobacteria	LD12
OT18	1	0	1	1	0	0	0	1	0	1	0	1	0	2779	0.448749	0.0001	Actinobacteriota	acI-B1
OT19	1	0	1	1	0	0	1	1	0	1	0	1	0	4654	0.483825	0.0001	Proteobacteria	LD12
OT20	1	0	1	1	0	0	1	1	0	1	0	1	0	4654	0.479477	0.0001	Actinobacteriota	acI-B1
OT21	1	0	1	1	0	0	0	1	0	1	0	1	0	2779	0.549391	0.0001	Proteobacteria	LD12
OT22	1	0	1	1	0	0	0	0	0	1	0	1	0	1289	0.498319	0.0001	Proteobacteria	LD12
OT23	1	0	1	1	0	0	0	1	0	1	0	1	0	2779	0.44768	0.0001	Proteobacteria	LD12
OT24	1	0	1	1	0	0	1	1	0	1	0	1	0	4654	0.508985	0.0001	Proteobacteria	LD12
OT25	1	0	1	1	0	0	0	0	0	1	0	1	0	1289	0.526494	0.0001	Proteobacteria	LD12
OT26	1	0	1	1	0	0	1	1	0	1	0	1	0	4654	0.492711	0.0001	Actinobacteriota	acI-B1
OT27	1	0	1	1	0	0	0	1	0	1	0	1	0	2779	0.520159	0.0001	Actinobacteriota	acI-B1
OT28	1	0	1	1	0	0	0	1	0	1	0	1	0	2779	0.462381	0.0001	Actinobacteriota	acI-B1
OT29	1	0	1	1	0	0	1	1	0	1	0	1	0	4654	0.468186	0.0001	Proteobacteria	LD12
OT30	1	0	1	1	0	0	1	1	0	1	0	1	0	4654	0.490637	0.0001	Proteobacteria	LD12
OT31	1	0	1	1	0	0	0	0	0	1	0	1	0	1289	0.531445	0.0001	Proteobacteria	LD12
OT32	1	0	1	1	0	0	1	1	0	1	0	1	0	4654	0.418083	0.0001	Proteobacteria	LD12
OT33	1	0	1	1	0	0	1	1	0	1	0	1	0	4654	0.447751	0.0001	Proteobacteria	LD12
OT34	1	1	1	1	0	1	1	1	0	1	1	1	0	7876	0.526672	0.0001	Actinobacteriota	acI-B1
OT35	1	0	1	1	0	0	0	1	0	1	0	1	0	2779	0.497321	0.0001	Proteobacteria	LD12
OT36	1	0	1	1	0	0	1	1	0	1	0	1	0	4654	0.464398	0.0001	Actinobacteriota	acI-B1
OT38	1	0	1	1	0	0	1	1	0	1	0	1	0	4654	0.494364	0.0001	Proteobacteria	LD12
OT39	1	0	1	1	0	0	0	1	0	1	0	1	0	2779	0.506831	0.0001	Actinobacteriota	acI-B1
OT40	1	0	1	1	0	0	1	1	0	1	0	1	0	4654	0.501872	0.0001	Actinobacteriota	acI-B1
OT42	1	0	1	1	0	0	1	1	0	1	0	1	0	4654	0.444473	0.0001	Proteobacteria	LD12
OT43	1	0	1	1	0	0	1	1	0	1	0	1	0	4654	0.501485	0.0001	Actinobacteriota	acI-B1
OT44	1	1	1	1	0	0	1	1	0	1	0	1	0	5908	0.551582	0.0001	Actinobacteriota	acI-B1
OT45	1	0	1	1	0	0	0	1	0	1	0	1	0	2779	0.485857	0.0001	Actinobacteriota	acI-B1
OT47	1	0	1	1	0	0	1	1	0	1	0	1	0	4654	0.420843	0.0001	Proteobacteria	LD12
OT48	1	0	1	1	0	0	1	1	0	1	0	1	0	4654	0.431672	0.0001	Actinobacteriota	acI-B1
OT49	1	0	1	1	0	0	1	1	0	1	0	1	0	4654	0.391434	0.0001	Actinobacteriota	acI-B1
OT50	0	1	0	0	1	0	0	0	1	0	1	0	0	698	0.43944	0.0001	Proteobacteria	Rhodo
OT51	1	0	1	1	0	1	1	1	0	1	0	1	1	7493	0.282951	0.0001	Actinobacteriota	acI-A6
OT53	1	0	1	1	0	1	1	1	0	1	0	1	0	6349	0.360158	0.0001	Proteobacteria	LD12
OT54	0	1	0	0	0	0	0	0	1	1	1	0	0	753	0.327614	0.0001	Actinobacteriota	acI-A7
OT55	1	0	1	1	0	1	1	1	1	1	1	1	0	8007	0.324324	0.0001	Proteobacteria	LD28
OT57	1	0	1	1	0	0	0	1	0	1	0	1	0	2779	0.506082	0.0001	Actinobacteriota	acI-B1
OT58	0	1	0	0	1	0	0	0	1	0	1	0	0	698	0.423841	0.0001	Proteobacteria	Rhodo
OT59	1	0	1	1	0	0	1	1	0	1	0	1	0	4654	0.523731	0.0001	Actinobacteriota	acI-B1
OT60	1	0	1	1	1	1	1	1	0	1	0	1	1	7987	0.394176	0.0001	Actinobacteriota	acI-A6
OT61	1	0	1	1	0	0	0	1	0	1	0	1	0	2779	0.420277	0.0001	Actinobacteriota	acI-B1
OT63	1	0	1	1	0	0	1	1	0	1	0	1	0	4654	0.413989	0.0001	Actinobacteriota	acI-B1
OT66	1	1	1	1	0	0	1	1	0	1	1	1	1	7895	0.323618	0.0001	Actinobacteriota	acTH1-A1
OT68	0	0	0	0	1	0	0	0	0	0	0	0	0	5	0.641308	0.0001	Bacteroidota	unnamed.bacIII-A
OT69	0	1	0	0	1	0	0	0	1	0	1	0	0	698	0.421613	0.0001	Proteobacteria	Rhodo
OT70	1	0	1	0	0	1	1	1	0	1	0	1	0	4759	0.352007	0.0001	Proteobacteria	LD28
OT73	1	0	1	1	0	0	1	1	0	1	0	1	0	4654	0.383777	0.0001	Actinobacteriota	acI-B1
OT75	0	1	0	0	0	0	0	0	1	0	1	1	0	756	0.343888	0.0001	Actinobacteriota	acI-A7
OT76	1	0	1	1	0	0	0	0	0	1	1	1	0	2790	0.353938	0.0001	Bacteroidota	unnamed.bacVI
OT77	1	0	1	1	1	1	1	1	0	1	0	1	1	7987	0.322623	0.0001	Actinobacteriota	acI-A6
OT78	1	0	1	1	1	1	0	1	0	1	0	1	1	7457	0.365235	0.0001	Actinobacteriota	acI-A6
OT79	0	0	0	1	1	1	1	0	0	0	0	0	1	2133	0.414723	0.0001	Proteobacteria	unnamed.betI-A
OT80	0	1	0	0	1	0	0	0	1	0	1	0	0	698	0.4898	0.0001	Proteobacteria	Rhodo
OT81	0	0	0	0	1	0	0	0	0	0	0	0	0	5	0.60555	0.0001	Bacteroidota	unnamed.bacIII-A
OT82	0	0	0	0	1	0	0	0	1	0	1	0	0	313	0.356911	0.0001	Bacteroidota	bacI-A1
OT84	0	0	0	1	1	0	0	0	0	1	0	1	1	2182	0.376239	0.0001	Proteobacteria	Lhab-A1
OT86	1	1	1	1	0	1	1	1	0	1	1	1	0	7876	0.402174	0.0001	Actinobacteriota	acI-B1
OT87	1	0	1	1	1	1	1	1	0	1	1	1	1	8159	0.338834	0.0001	Actinobacteriota	acI-A6
OT88	0	1	0	0	1	0	0	0	1	0	1	0	0	698	0.433721	0.0001	Proteobacteria	Rhodo
OT89	1	0	1	0	0	1	1	1	0	1	0	1	0	4759	0.398575	0.0001	Proteobacteria	LD28
OT90	1	0	1	1	0	1	1	1	0	1	0	1	0	6349	0.409546	0.0001	Proteobacteria	LD28
OT94	1	0	1	1	0	0	1	1	0	1	0	1	0	4654	0.3664	0.0001	Actinobacteriota	acI-B1
OT95	1	0	1	1	0	1	1	0	0	1	0	1	1	6362	0.377497	0.0001	Actinobacteriota	acI-A6
OT96	0	0	0	0	1	0	0	0	0	0	0	0	0	5	0.489469	0.0001	Proteobacteria	unnamed.betI-A
OT97	1	0	1	1	1	1	1	1	0	1	0	1	1	7987	0.340596	0.0001	Actinobacteriota	acI-A6
OT99	0	1	0	0	1	0	0	0	1	0	1	0	0	698	0.481484	0.0001	Proteobacteria	Rhodo
OT100	0	0	0	1	1	1	0	0	0	0	0	0	1	889	0.433365	0.0001	Proteobacteria	unnamed.betI-A
OT101	0	0	0	1	1	0	0	0	0	0	0	0	1	265	0.495545	0.0001	Proteobacteria	unnamed.betI-A
OT102	0	1	0	0	0	0	0	1	1	0	1	0	0	744	0.339006	0.0001	Actinobacteriota	acI-A7
OT103	1	0	1	1	0	1	1	1	1	1	1	1	1	8163	0.418996	0.0001	Proteobacteria	LD28
OT105	0	1	0	0	0	0	0	0	1	0	1	0	0	204	0.364922	0.0001	Actinobacteriota	acI-A7
OT107	1	0	1	1	0	0	1	1	0	1	0	1	0	4654	0.394098	0.0001	Proteobacteria	LD28
OT110	1	0	1	1	0	0	0	0	0	1	1	1	0	2790	0.385413	0.0001	Bacteroidota	unnamed.bacVI
OT112	1	0	1	1	0	1	1	1	0	1	1	1	1	8011	0.351559	0.0001	Proteobacteria	LD28
OT114	0	0	0	0	1	0	0	0	0	0	0	0	0	5	0.681008	0.0001	Bacteroidota	unnamed.bacIII-A
OT115	1	0	1	1	1	1	0	0	0	1	0	1	1	6307	0.307934	0.0001	Bacteroidota	bacI-A1
OT116	0	1	0	0	1	0	0	0	1	0	1	0	0	698	0.496219	0.0001	Proteobacteria	Rhodo
OT117	1	0	1	1	1	1	1	1	0	1	0	1	1	7987	0.344925	0.0001	Actinobacteriota	acI-A6
OT119	1	0	1	1	0	0	0	0	0	1	0	1	0	1289	0.377187	0.0001	Bacteroidota	unnamed.bacVI
OT120	0	0	0	0	1	0	0	0	0	0	0	0	1	63	0.318661	0.0001	Proteobacteria	Lhab-A1
OT121	0	1	0	0	1	0	0	0	1	0	1	0	0	698	0.472989	0.0001	Proteobacteria	Rhodo
OT122	0	1	0	0	0	0	0	0	1	0	1	0	0	204	0.406667	0.0001	Actinobacteriota	acI-A7
OT123	1	0	1	1	0	1	1	0	0	0	0	0	0	1266	0.343365	0.0001	Actinobacteriota	Luna1-A2
OT124	1	0	1	1	1	1	1	1	0	1	0	1	1	7987	0.321347	0.0001	Actinobacteriota	acI-A6
OT125	1	0	1	1	0	1	1	1	0	1	0	1	0	6349	0.349293	0.0001	Proteobacteria	PnecB
OT128	0	1	0	0	1	0	0	0	1	0	1	0	0	698	0.487509	0.0001	Proteobacteria	Rhodo
OT129	0	0	0	0	0	0	0	0	1	0	0	0	0	9	0.637899	0.0001	Proteobacteria	unnamed.Methylobacter
OT130	0	0	0	1	1	0	0	0	0	0	0	1	1	910	0.323	0.0001	Proteobacteria	Lhab-A1
OT132	1	0	1	1	1	1	1	1	0	1	0	1	1	7987	0.378052	0.0001	Actinobacteriota	acI-A6
OT133	0	1	0	0	0	0	0	0	1	1	1	1	1	3633	0.355105	0.0001	Proteobacteria	unnamed.Methylomonadaceae
OT135	1	0	1	1	0	0	0	0	0	1	0	0	0	438	0.31324	0.0001	Actinobacteriota	acTH1-A1
OT136	1	0	1	1	0	1	1	1	0	1	0	1	0	6349	0.402888	0.0001	Proteobacteria	LD28
OT140	1	0	1	1	0	1	1	1	0	1	0	1	1	7493	0.31807	0.0001	Actinobacteriota	acI-A6
OT143	0	0	0	0	1	0	0	0	0	0	0	0	0	5	0.575758	0.0001	Proteobacteria	PnecC
OT145	0	1	0	0	1	0	0	0	1	0	1	0	0	698	0.466728	0.0001	Proteobacteria	Rhodo
OT146	0	0	0	0	1	0	0	0	0	0	0	0	0	5	0.670775	0.0001	Bacteroidota	unnamed.bacIII-A
OT148	0	0	1	1	1	0	0	0	0	1	0	1	1	3688	0.39035	0.0001	Proteobacteria	Lhab-A1
OT149	0	0	0	0	1	0	0	0	0	0	0	0	1	63	0.589932	0.0001	Bacteroidota	Flavo-A3
OT150	0	0	0	0	1	0	0	0	0	0	0	0	0	5	0.374768	0.0001	Proteobacteria	Lhab-A1
OT153	1	0	1	1	0	0	0	0	0	1	1	1	0	2790	0.347695	0.0001	Bacteroidota	unnamed.bacVI
OT156	1	0	1	0	0	1	1	1	0	1	1	1	0	6462	0.381308	0.0001	Proteobacteria	LD28
OT158	1	0	1	1	0	1	1	1	0	1	1	1	0	7491	0.361896	0.0001	Proteobacteria	LD28
OT159	0	1	0	0	0	0	0	0	1	0	1	0	0	204	0.412721	0.0001	Actinobacteriota	acI-A7
OT160	1	0	1	1	0	0	0	0	0	1	0	0	0	438	0.351651	0.0001	Actinobacteriota	acTH1-A1
OT161	0	1	0	0	1	0	0	0	1	0	1	0	0	698	0.447264	0.0001	Proteobacteria	Rhodo
OT162	0	1	0	0	1	0	0	0	0	0	1	0	0	182	0.336857	0.0001	Bacteroidota	bacI-A1
OT163	1	0	1	0	0	1	1	1	0	1	0	1	0	4759	0.330542	0.0001	Proteobacteria	PnecB
OT164	0	0	0	1	1	1	0	0	0	0	0	0	1	889	0.490883	0.0001	Proteobacteria	unnamed.betI-A
OT165	0	1	0	0	1	0	0	0	1	0	1	0	0	698	0.448506	0.0001	Proteobacteria	Rhodo
OT166	0	1	0	0	0	0	0	0	1	1	1	0	0	753	0.365033	0.0001	Actinobacteriota	acI-A7
OT167	0	0	0	0	1	0	0	0	0	0	0	0	1	63	0.531095	0.0001	Proteobacteria	unnamed.betI-A
OT168	0	0	0	0	0	0	0	0	1	0	1	0	0	83	0.445912	0.0001	Planctomycetota	unnamed.Gemmataceae
OT171	0	0	0	1	1	1	0	0	0	0	0	0	1	889	0.503995	0.0001	Proteobacteria	unnamed.betI-A
OT173	0	1	0	0	0	0	0	0	1	0	1	0	0	204	0.485003	0.0001	Proteobacteria	unnamed.Nitrosospira
OT174	0	0	0	0	1	0	0	0	0	0	0	0	0	5	0.650859	0.0001	Bacteroidota	unnamed.bacIII-A
OT177	0	0	0	0	1	0	0	0	0	0	0	0	1	63	0.591772	0.0001	Proteobacteria	unnamed.betI-A
OT178	0	1	0	0	0	0	0	0	1	0	1	0	0	204	0.456404	0.0001	Proteobacteria	unnamed.betIV-A
OT180	0	1	0	0	1	0	0	0	1	0	1	0	1	1842	0.462028	0.0001	Proteobacteria	Rhodo
OT182	0	0	0	0	1	0	0	0	0	0	0	0	0	5	0.713748	0.0001	Bacteroidota	unnamed.bacIII-A
OT183	1	0	1	1	0	1	1	1	0	1	0	1	0	6349	0.354194	0.0001	Proteobacteria	PnecB
OT185	1	0	1	1	0	1	0	0	0	1	0	0	0	1269	0.405494	0.0001	Actinobacteriota	acI-A6
OT187	1	0	1	1	0	0	0	0	0	1	1	1	0	2790	0.378078	0.0001	Bacteroidota	unnamed.bacVI
OT188	1	0	1	1	1	1	0	1	0	1	0	1	1	7457	0.370185	0.0001	Actinobacteriota	acI-A6
OT190	1	0	1	1	0	1	1	1	1	1	1	1	0	8007	0.361718	0.0001	Proteobacteria	LD28
OT191	0	0	0	0	0	0	0	0	1	0	0	0	0	9	0.624202	0.0001	Proteobacteria	unnamed.Methylobacter
OT192	0	0	0	0	1	0	0	0	0	0	0	0	1	63	0.361061	0.0001	NA	NA
OT193	0	1	0	0	1	0	0	0	1	0	1	0	0	698	0.470045	0.0001	Proteobacteria	Rhodo
OT194	0	1	0	0	0	0	0	0	1	0	1	0	0	204	0.528378	0.0001	Actinobacteriota	acI-A7
OT197	1	0	1	1	0	1	0	0	0	1	0	1	1	4647	0.307345	0.0001	Actinobacteriota	acI-A6
OT198	0	0	0	1	1	1	1	0	0	0	0	0	1	2133	0.476638	0.0001	Proteobacteria	unnamed.betI-A
OT199	1	0	1	1	0	0	0	0	0	1	0	1	0	1289	0.41644	0.0001	Bacteroidota	unnamed.bacVI
OT200	0	0	0	0	0	0	0	0	1	0	0	0	0	9	0.630558	0.0001	Proteobacteria	unnamed.Methylobacter
OT202	0	1	0	0	1	0	0	0	1	0	1	0	0	698	0.445654	0.0001	Proteobacteria	Rhodo
OT203	1	0	1	1	0	0	0	0	0	1	0	1	0	1289	0.382362	0.0001	Bacteroidota	Aquir
OT205	0	1	0	0	1	0	0	0	1	0	1	0	0	698	0.507071	0.0001	Proteobacteria	Rhodo
OT206	1	0	1	1	0	1	0	0	0	1	1	1	0	4645	0.339679	0.0001	Bacteroidota	unnamed.bacVI
OT207	0	0	0	1	1	1	0	0	0	0	0	0	1	889	0.480803	0.0001	Proteobacteria	unnamed.betI-A
OT209	1	0	1	1	0	1	0	0	0	0	0	0	0	434	0.379479	0.0001	Actinobacteriota	acTH1-A1
OT210	0	0	0	0	1	0	0	0	0	0	0	0	0	5	0.695104	0.0001	Bacteroidota	unnamed.bacIII-A
OT211	0	0	0	0	1	0	0	0	1	0	1	1	1	2322	0.32392	0.0001	Proteobacteria	unnamed.betIV-A
OT213	0	1	0	0	0	0	0	0	1	0	0	0	0	32	0.417778	0.0001	Proteobacteria	unnamed.Candidatus
OT215	0	1	0	0	0	0	0	0	1	0	1	0	0	204	0.478935	0.0001	Actinobacteriota	acI-A7
OT216	0	1	0	0	1	0	0	0	1	0	1	0	0	698	0.494808	0.0001	Proteobacteria	Rhodo
OT219	1	0	0	0	0	1	1	1	0	1	0	1	0	3121	0.334888	0.0001	Proteobacteria	LD28
OT220	1	0	1	1	1	0	0	0	0	1	0	1	1	4612	0.340441	0.0001	Bacteroidota	bacI-A1
OT221	0	0	0	0	1	0	0	0	0	0	0	1	1	321	0.355632	0.0001	Proteobacteria	Lhab-A1
OT222	1	0	1	1	0	1	1	1	0	1	0	1	0	6349	0.367542	0.0001	Proteobacteria	PnecB
OT223	0	0	1	1	1	0	0	0	0	1	0	1	1	3688	0.32104	0.0001	Proteobacteria	Lhab-A1
OT226	0	0	0	0	1	0	0	0	0	0	0	0	0	5	0.534873	0.0001	Proteobacteria	PnecC
OT227	0	1	0	0	0	0	0	0	1	0	1	0	0	204	0.429327	0.0001	Actinobacteriota	acI-A7
OT228	0	0	0	1	1	1	0	0	0	0	0	0	1	889	0.485675	0.0001	Proteobacteria	unnamed.betI-A
OT230	0	0	0	1	1	0	1	1	0	1	0	1	1	5735	0.336575	0.0001	Proteobacteria	Lhab-A1
OT231	1	0	1	1	0	0	0	0	0	1	1	1	0	2790	0.37679	0.0001	Bacteroidota	unnamed.bacVI
OT232	0	1	0	0	0	0	0	0	0	0	1	0	0	34	0.342049	0.0001	Bacteroidota	bacI-A1
OT233	0	0	0	0	1	0	0	0	0	0	0	0	0	5	0.609226	0.0001	Proteobacteria	PnecC
OT234	1	0	1	0	0	0	1	1	0	1	0	1	0	2890	0.385858	0.0001	Proteobacteria	LD28
OT236	0	0	0	0	1	0	0	0	0	0	0	0	1	63	0.625548	0.0001	Bacteroidota	Flavo-A3
OT241	0	1	0	0	0	0	0	0	1	0	1	0	0	204	0.417474	0.0001	Actinobacteriota	acI-A7
OT244	0	0	0	0	1	0	0	0	0	0	0	0	1	63	0.593852	0.0001	Proteobacteria	unnamed.betI-A
OT250	0	1	0	0	1	0	0	0	1	0	1	0	0	698	0.411196	0.0001	Proteobacteria	Rhodo
OT255	1	0	1	1	0	1	1	1	0	1	0	1	0	6349	0.330254	0.0001	Proteobacteria	PnecB
OT256	1	0	1	1	0	0	0	0	0	1	1	1	0	2790	0.343013	0.0001	Bacteroidota	unnamed.bacVI
OT257	0	1	0	0	0	0	0	0	0	0	1	0	0	34	0.335212	0.0001	Chloroflexi	unnamed.SL56
OT258	0	1	0	0	0	0	0	0	1	0	0	0	0	32	0.46398	0.0001	Proteobacteria	unnamed.Nitrosospira
OT259	1	0	1	1	0	1	1	1	0	1	0	1	1	7493	0.375047	0.0001	Actinobacteriota	acI-A6
OT260	0	0	0	0	1	0	0	0	0	0	0	0	0	5	0.673152	0.0001	Bacteroidota	unnamed.bacIII-A
OT262	0	0	0	0	1	0	0	0	0	0	0	0	0	5	0.357685	0.0001	Proteobacteria	PnecC
OT263	0	0	0	0	1	0	0	0	0	0	0	0	1	63	0.572546	0.0001	Bacteroidota	Flavo-A3
OT264	0	1	0	0	0	0	0	0	1	1	1	1	1	3633	0.363912	0.0001	Proteobacteria	unnamed.Methylomonadaceae
OT267	0	0	0	1	1	1	0	0	0	0	0	0	1	889	0.47763	0.0001	Proteobacteria	unnamed.betI-A
OT268	0	0	0	0	1	0	0	0	0	0	0	0	0	5	0.731702	0.0001	Bacteroidota	unnamed.bacIII-A
OT270	1	0	1	0	0	1	1	1	0	1	0	1	0	4759	0.3559	0.0001	Proteobacteria	LD28
OT272	0	0	0	0	0	0	0	0	1	0	1	0	0	83	0.444129	0.0001	Planctomycetota	unnamed.Gemmataceae
OT273	1	1	1	1	0	0	0	0	0	0	0	0	0	378	0.304306	0.0001	Actinobacteriota	acSTL-A1
OT275	0	0	0	1	1	1	0	1	0	0	0	0	1	2138	0.305032	0.0001	Actinobacteriota	acI-A1
OT277	0	0	0	0	1	0	0	0	0	0	0	0	0	5	0.661162	0.0001	Bacteroidota	unnamed.bacIII-A
OT279	0	1	0	0	1	0	0	0	1	0	1	0	1	1842	0.395684	0.0001	Proteobacteria	Rhodo
OT280	0	1	0	0	0	0	0	0	1	0	0	0	0	32	0.619597	0.0001	Proteobacteria	unnamed.Methylobacter
OT281	0	0	0	0	0	0	0	0	0	0	1	0	0	11	0.438128	0.0001	Bacteroidota	unnamed.Chitinophagaceae
OT284	0	0	0	0	1	0	0	0	0	0	0	0	1	63	0.510859	0.0001	Proteobacteria	unnamed.betI-A
OT285	0	0	1	1	0	0	1	0	0	1	1	1	0	3741	0.313592	0.0001	Bacteroidota	unnamed.bacVI
OT287	0	1	0	0	0	0	0	0	1	0	0	0	0	32	0.492707	0.0001	Proteobacteria	unnamed.Candidatus
OT292	0	0	0	0	0	0	0	0	1	0	0	0	0	9	0.499854	0.0001	Verrucomicrobiota	unnamed.Verrucomicrobiae
OT294	1	0	1	1	0	0	0	0	0	0	0	0	0	103	0.342417	0.0001	Proteobacteria	betIII-A1
OT295	0	0	0	0	1	0	0	0	0	0	0	0	1	63	0.315292	0.0001	Proteobacteria	Lhab-A1
OT298	0	0	0	1	1	1	1	0	0	0	0	0	1	2133	0.476352	0.0001	Proteobacteria	unnamed.betI-A
OT299	0	0	0	1	1	1	1	0	0	0	0	0	1	2133	0.439178	0.0001	Proteobacteria	unnamed.betI-A
OT300	0	0	0	0	1	0	0	0	0	0	0	0	0	5	0.724542	0.0001	Bacteroidota	unnamed.bacIII-A
OT301	0	1	0	0	0	0	0	0	0	0	1	0	0	34	0.427999	0.0001	Proteobacteria	unnamed.Methylomonadaceae
OT302	0	0	0	0	1	0	0	0	0	0	0	0	0	5	0.66623	0.0001	Proteobacteria	Lhab-A3
OT306	0	0	0	1	1	0	0	0	0	0	0	0	1	265	0.415085	0.0001	Proteobacteria	Lhab-A1
OT308	1	0	1	1	0	1	1	1	0	1	0	1	0	6349	0.364114	0.0001	Proteobacteria	PnecB
OT309	1	0	1	1	0	0	0	0	0	1	0	1	0	1289	0.341518	0.0001	Bacteroidota	unnamed.bacVI
OT311	0	0	0	1	1	1	0	1	0	1	0	1	1	5720	0.347049	0.0001	Proteobacteria	Lhab-A1
OT312	0	1	0	0	1	0	0	0	1	0	1	0	0	698	0.438999	0.0001	Proteobacteria	Rhodo
OT314	0	0	0	0	1	0	0	0	1	0	1	0	0	313	0.367501	0.0001	Proteobacteria	unnamed.alfVI
OT315	0	0	0	0	1	0	0	0	0	0	0	0	0	5	0.415295	0.0001	Bacteroidota	unnamed.bacV
OT317	1	0	1	1	0	1	1	1	0	1	0	1	0	6349	0.372113	0.0001	Proteobacteria	PnecB
OT319	0	1	0	0	0	0	0	0	1	0	0	0	0	32	0.518319	0.0001	Proteobacteria	unnamed.betIV-A
OT325	0	0	0	0	1	0	0	0	0	0	0	0	0	5	0.428576	0.0001	Bacteroidota	unnamed.bacII-A
OT326	0	1	0	0	0	0	0	0	0	0	1	0	0	34	0.343593	0.0001	Bacteroidota	bacI-A1
OT327	0	1	0	0	0	0	0	0	1	0	1	0	0	204	0.539609	0.0001	Proteobacteria	unnamed.Nitrosospira
OT328	0	1	0	0	0	0	0	0	1	0	1	0	0	204	0.377696	0.0001	Actinobacteriota	acI-A7
OT331	0	0	0	1	1	0	0	0	0	0	0	0	1	265	0.549322	0.0001	Proteobacteria	unnamed.betI-A
OT332	1	1	1	1	0	0	0	0	0	0	0	0	0	378	0.558864	0.0001	Bacteroidota	unnamed.Cryomorphaceae
OT335	1	0	1	1	0	0	1	0	0	1	0	0	0	1275	0.313923	0.0001	Actinobacteriota	acTH1-A1
OT336	0	0	0	0	1	0	0	0	0	0	0	0	0	5	0.67258	0.0001	Proteobacteria	PnecC
OT338	0	1	0	0	0	0	0	0	1	0	1	0	0	204	0.455127	0.0001	Actinobacteriota	acI-A7
OT339	0	0	0	0	0	0	0	0	0	1	0	1	0	87	0.430423	0.0001	Cyanobacteria	unnamed.Dolichospermum
OT341	0	0	0	0	0	0	0	0	1	0	0	0	0	9	0.682486	0.0001	Proteobacteria	unnamed.Methylobacter
OT344	1	0	1	1	0	0	0	0	0	1	0	1	0	1289	0.390022	0.0001	Proteobacteria	Lhab-A3
OT348	0	0	0	0	1	0	0	0	0	0	0	0	1	63	0.620757	0.0001	Bacteroidota	Flavo-A3
OT350	0	0	0	0	1	0	0	0	0	0	0	0	1	63	0.581189	0.0001	Bacteroidota	Flavo-A3
OT351	1	0	1	1	1	0	0	0	0	1	0	1	0	2733	0.347121	0.0001	Bacteroidota	bacI-A1
OT352	0	0	0	1	1	1	1	0	0	0	0	0	1	2133	0.459555	0.0001	Proteobacteria	unnamed.betI-A
OT353	0	0	0	0	0	0	0	0	1	0	0	0	0	9	0.683401	0.0001	Proteobacteria	unnamed.Methylobacter
OT354	0	1	0	0	0	0	0	0	0	0	1	0	0	34	0.312813	0.0001	Bacteroidota	bacI-A1
OT355	0	0	0	0	1	0	0	0	0	0	0	0	0	5	0.514076	0.0001	Proteobacteria	unnamed.betI-A
OT358	1	0	1	1	0	1	1	1	0	1	0	1	1	7493	0.321838	0.0001	Actinobacteriota	acI-A6
OT359	0	1	0	0	0	0	0	0	1	0	0	0	0	32	0.407719	0.0001	Actinobacteriota	acI-A7
OT361	0	0	0	1	1	1	0	0	0	0	0	0	1	889	0.437817	0.0001	Proteobacteria	unnamed.betI-A
OT368	0	0	0	1	0	1	1	1	0	0	0	0	1	2188	0.328206	0.0001	Proteobacteria	PnecD
OT369	0	0	0	0	1	0	0	0	0	0	0	0	1	63	0.326015	0.0001	Proteobacteria	Lhab-A1
OT373	0	1	0	0	1	0	0	0	1	0	1	0	0	698	0.453927	0.0001	Proteobacteria	Rhodo
OT374	0	0	0	1	1	1	0	0	0	0	0	0	1	889	0.438998	0.0001	Proteobacteria	unnamed.betI-A
OT378	0	0	0	0	1	0	0	0	0	0	0	0	0	5	0.670457	0.0001	Bacteroidota	unnamed.bacIII-A
OT381	0	1	0	0	1	0	0	0	1	0	1	0	0	698	0.44798	0.0001	Proteobacteria	Rhodo
OT384	0	0	0	0	1	0	0	0	0	0	0	0	0	5	0.688646	0.0001	Bacteroidota	unnamed.bacIII-A
OT386	0	0	0	0	0	0	0	0	1	0	0	0	0	9	0.651823	0.0001	Proteobacteria	unnamed.Methylobacter
OT387	0	0	0	0	1	0	0	0	0	0	0	0	0	5	0.689964	0.0001	Proteobacteria	Lhab-A3
OT390	0	0	0	0	1	0	0	0	0	0	0	0	1	63	0.473825	0.0001	Proteobacteria	unnamed.betI-A
OT392	1	0	1	0	0	1	1	1	0	1	0	1	0	4759	0.321816	0.0001	Proteobacteria	LD28
OT393	0	1	0	0	1	0	0	0	1	0	1	0	0	698	0.441559	0.0001	Proteobacteria	Rhodo
OT396	0	0	0	0	1	0	0	0	0	0	0	0	1	63	0.634265	0.0001	Bacteroidota	Flavo-A3
OT398	1	0	1	1	0	0	0	0	0	1	0	0	0	438	0.336703	0.0001	Chloroflexi	unnamed.SL56
OT399	0	1	0	0	0	0	0	0	1	0	1	0	0	204	0.516315	0.0001	Actinobacteriota	acI-A7
OT403	1	0	1	1	0	0	0	0	0	0	0	0	0	103	0.395217	0.0001	NA	NA
OT404	0	0	1	1	1	1	1	1	0	0	0	0	0	3634	0.33326	0.0001	Bacteroidota	unnamed.bacII-A
OT405	0	1	0	0	0	0	0	0	1	0	1	0	0	204	0.329814	0.0001	Actinobacteriota	acI-A7
OT406	0	0	0	1	1	1	0	0	0	0	0	0	1	889	0.477264	0.0001	Proteobacteria	unnamed.betI-A
OT407	1	0	1	1	0	0	0	0	0	0	0	0	0	103	0.334725	0.0001	Actinobacteriota	acI-A3
OT409	0	0	0	0	1	0	0	0	0	0	0	0	0	5	0.727748	0.0001	Bacteroidota	unnamed.bacIII-A
OT410	1	0	1	0	0	0	0	0	0	0	0	0	0	15	0.331808	0.0001	Actinobacteriota	Luna1-A2
OT412	0	0	0	0	1	0	0	0	0	0	0	0	0	5	0.659018	0.0001	Bacteroidota	unnamed.bacIII-A
OT413	0	0	0	0	1	0	0	0	0	0	0	0	0	5	0.411111	0.0001	Bacteroidota	unnamed.bacV
OT415	0	0	0	1	0	1	1	1	0	0	0	1	1	3965	0.324419	0.0001	Bacteroidota	unnamed.bacV
OT417	1	0	1	1	0	0	0	0	0	1	1	1	0	2790	0.36837	0.0001	Bacteroidota	unnamed.bacVI
OT418	0	0	0	0	1	0	0	0	0	0	0	0	1	63	0.433902	0.0001	Bacteroidota	unnamed.env.OPS
OT421	0	0	0	0	1	0	0	0	0	0	0	0	0	5	0.595693	0.0001	Proteobacteria	PnecC
OT422	0	1	0	0	0	0	0	0	1	0	1	0	0	204	0.524576	0.0001	Proteobacteria	unnamed.betIV-A
OT424	0	0	0	1	1	1	1	0	0	0	0	0	1	2133	0.475612	0.0001	Proteobacteria	unnamed.betI-A
OT425	1	0	1	1	0	0	0	0	0	0	0	0	0	103	0.36934	0.0001	Actinobacteriota	acTH1-A1
OT427	0	1	0	0	0	0	0	0	1	0	1	0	0	204	0.421078	0.0001	Actinobacteriota	acI-A7
OT430	0	1	0	0	0	0	0	0	1	0	1	0	0	204	0.432121	0.0001	Proteobacteria	unnamed.Nitrosospira
OT433	0	0	0	0	0	0	0	0	0	1	0	1	0	87	0.415821	0.0001	Cyanobacteria	unnamed.Dolichospermum
OT434	0	0	0	0	0	0	0	0	1	1	1	1	0	1088	0.385338	0.0001	Proteobacteria	unnamed.Methylomonadaceae
OT435	1	0	1	1	0	0	0	0	0	1	1	1	0	2790	0.34786	0.0001	Bacteroidota	unnamed.bacVI
OT437	0	0	0	0	1	0	0	0	0	0	0	0	0	5	0.337146	0.0001	Proteobacteria	PnecC
OT439	0	1	0	0	0	0	0	0	1	0	1	0	0	204	0.373111	0.0001	Actinobacteriota	acI-A7
OT440	0	0	0	0	1	0	0	0	0	0	0	0	0	5	0.751442	0.0001	Bacteroidota	unnamed.bacIII-A
OT441	0	0	0	0	0	0	0	0	1	0	0	0	0	9	0.45064	0.0001	Verrucomicrobiota	unnamed.Lacunisphaera
OT443	0	0	0	0	1	0	0	0	0	0	0	0	1	63	0.604633	0.0001	Bacteroidota	Flavo-A3
OT444	0	0	0	0	0	0	0	0	0	1	0	1	1	376	0.428212	0.0001	Cyanobacteria	unnamed.Dolichospermum
OT445	0	0	0	1	1	1	0	0	0	0	0	0	1	889	0.419802	0.0001	Proteobacteria	unnamed.betI-A
OT446	0	0	0	0	0	0	0	0	1	0	1	0	0	83	0.427231	0.0001	Planctomycetota	unnamed.Gemmataceae
OT448	0	0	0	0	0	0	0	0	1	0	1	0	0	83	0.456016	0.0001	Planctomycetota	unnamed.Gemmataceae
OT449	1	0	1	1	0	1	1	1	0	1	0	1	0	6349	0.336741	0.0001	Proteobacteria	PnecB
OT454	0	0	0	0	1	0	0	0	0	0	0	0	1	63	0.489402	0.0001	Proteobacteria	unnamed.betI-A
OT458	0	0	0	0	1	0	0	0	0	0	0	0	0	5	0.72296	0.0001	Bacteroidota	unnamed.bacIII-A
OT461	0	0	1	1	0	1	0	0	0	0	0	1	1	1966	0.30893	0.0001	NA	NA
OT463	1	0	1	0	0	0	1	1	0	1	0	1	0	2890	0.312689	0.0001	Proteobacteria	PnecB
OT464	0	0	0	0	0	0	1	1	1	0	1	0	0	1059	0.344047	0.0001	Proteobacteria	unnamed.TRA3-20
OT465	0	0	0	0	1	0	0	0	0	0	0	0	0	5	0.621825	0.0001	Bacteroidota	unnamed.bacIII-A
OT466	0	1	0	0	0	0	0	0	1	0	0	0	0	32	0.466659	0.0001	Proteobacteria	unnamed.Candidatus
OT471	0	1	0	0	1	0	0	0	1	0	1	0	0	698	0.452695	0.0001	Proteobacteria	Rhodo
OT473	0	1	0	0	0	0	0	0	0	0	1	0	0	34	0.333823	0.0001	Bacteroidota	bacI-A1
OT474	0	0	0	1	1	1	0	0	0	0	0	0	1	889	0.474527	0.0001	Proteobacteria	unnamed.betI-A
OT476	0	0	0	0	0	1	0	0	0	0	0	0	0	6	0.290275	0.0001	NA	NA
OT477	0	0	0	0	0	0	0	0	1	0	0	0	0	9	0.417356	0.0001	Proteobacteria	unnamed.Candidatus
OT483	1	0	0	1	0	1	1	1	0	0	0	1	1	4889	0.318009	0.0001	NA	NA
OT484	0	0	0	0	1	0	0	0	0	0	0	0	0	5	0.714666	0.0001	Proteobacteria	PnecC
OT487	0	1	0	0	0	0	0	0	1	1	1	1	1	3633	0.334753	0.0001	Proteobacteria	unnamed.Methylomonadaceae
OT493	1	0	1	1	0	0	0	0	0	0	0	0	0	103	0.426941	0.0001	Actinobacteriota	acI-C2
OT494	1	0	1	1	0	0	0	1	0	1	0	1	0	2779	0.350762	0.0001	Actinobacteriota	acI-A3
OT497	0	0	0	0	1	0	0	0	0	0	0	0	0	5	0.696453	0.0001	Proteobacteria	PnecC
OT498	1	0	1	1	0	1	1	1	0	1	0	1	0	6349	0.328702	0.0001	Proteobacteria	PnecB
OT499	0	1	0	0	0	0	0	0	1	0	0	0	0	32	0.504639	0.0001	Proteobacteria	unnamed.Nitrosospira
OT500	0	0	0	1	0	1	0	0	0	0	0	0	0	48	0.336116	0.0001	Proteobacteria	unnamed.alfVI
OT503	0	0	0	0	1	0	0	0	0	0	0	0	1	63	0.512143	0.0001	Proteobacteria	unnamed.betI-A
OT505	1	0	1	1	0	0	0	0	0	0	0	1	0	440	0.336523	0.0001	NA	NA
OT510	0	0	0	0	1	0	0	0	0	0	0	0	0	5	0.520398	0.0001	Proteobacteria	unnamed.betI-A
OT511	0	0	0	0	1	0	0	0	0	0	0	0	0	5	0.516168	0.0001	Proteobacteria	unnamed.betI-A
OT513	0	1	0	0	0	0	0	0	1	0	1	0	0	204	0.529404	0.0001	Proteobacteria	unnamed.betIV-A
OT514	0	0	0	1	1	1	0	0	0	1	0	1	1	3919	0.294469	0.0001	Proteobacteria	Lhab-A1
OT519	0	1	0	0	0	0	0	0	1	0	1	0	0	204	0.476028	0.0001	Actinobacteriota	acI-A7
OT522	0	0	0	0	1	0	0	0	0	0	0	0	1	63	0.376384	0.0001	NA	NA
OT523	0	0	0	1	1	0	0	0	0	0	0	0	1	265	0.467828	0.0001	Proteobacteria	unnamed.betI-A
OT524	0	0	0	0	0	0	0	0	1	0	0	0	0	9	0.674355	0.0001	Proteobacteria	unnamed.Methylobacter
OT525	0	0	0	0	0	0	0	0	1	0	0	0	0	9	0.620282	0.0001	Proteobacteria	unnamed.Methylobacter
OT529	1	0	1	1	0	1	1	1	0	0	0	0	0	2738	0.331941	0.0001	NA	NA
OT531	0	0	0	0	1	0	0	0	0	0	0	0	0	5	0.646812	0.0001	Proteobacteria	PnecC
OT532	0	0	0	0	1	0	0	0	0	0	0	0	0	5	0.663357	0.0001	Bacteroidota	unnamed.bacIII-A
OT539	0	0	0	0	1	0	0	0	0	0	0	0	1	63	0.604799	0.0001	Bacteroidota	Flavo-A3
OT542	0	0	0	0	0	0	0	0	0	0	1	0	0	11	0.306728	0.0001	Planctomycetota	unnamed.Isosphaeraceae
OT543	0	0	0	0	0	0	0	0	1	0	1	0	0	83	0.502215	0.0001	Planctomycetota	unnamed.Gemmataceae
OT544	1	1	1	1	0	0	0	0	0	0	0	1	0	1100	0.316521	0.0001	Actinobacteriota	acI-A4
OT548	0	0	0	1	1	1	0	0	0	0	0	0	1	889	0.465674	0.0001	Proteobacteria	unnamed.betI-A
OT549	0	0	0	0	1	0	0	0	0	0	0	0	0	5	0.698601	0.0001	Bacteroidota	unnamed.bacIII-A
OT552	0	1	0	0	0	0	0	0	1	0	0	0	0	32	0.383971	0.0001	Actinobacteriota	Iluma-A2
OT554	0	0	0	0	1	0	0	0	0	0	0	0	0	5	0.430198	0.0001	Proteobacteria	PnecC
OT556	0	0	0	0	1	0	0	0	0	0	0	0	0	5	0.439876	0.0001	Bacteroidota	unnamed.bacII-A
OT558	0	0	0	0	1	0	0	0	0	0	0	0	1	63	0.43149	0.0001	Proteobacteria	unnamed.betI-A
OT562	0	1	0	0	0	0	0	0	1	0	1	0	0	204	0.350412	0.0001	Proteobacteria	unnamed.Candidatus
OT563	0	0	0	0	1	0	0	0	0	0	0	0	0	5	0.507023	0.0001	Proteobacteria	unnamed.alfVI
OT564	0	0	0	0	0	0	0	0	0	0	0	0	1	13	0.338213	0.0001	Proteobacteria	unnamed.Sphingorhabdus
OT565	0	0	0	0	0	0	0	0	1	0	0	0	0	9	0.659835	0.0001	Proteobacteria	unnamed.Methylobacter
OT566	0	0	0	0	1	0	0	0	0	0	0	0	0	5	0.729854	0.0001	Proteobacteria	PnecC
OT567	0	0	0	0	1	0	0	0	0	0	0	0	0	5	0.674909	0.0001	Proteobacteria	Lhab-A3
OT571	0	1	0	0	0	0	0	0	1	0	0	0	0	32	0.432355	0.0001	Proteobacteria	unnamed.Nitrosospira
OT572	1	0	1	1	0	1	1	1	0	1	0	1	0	6349	0.33903	0.0001	Proteobacteria	PnecB
OT573	0	1	0	0	0	0	0	0	1	0	1	0	0	204	0.413481	0.0001	Planctomycetota	unnamed.CL500-3
OT576	0	0	0	0	1	0	0	0	0	0	0	0	1	63	0.590222	0.0001	Bacteroidota	Flavo-A3
OT577	0	1	0	0	0	0	0	0	1	0	1	0	0	204	0.397266	0.0001	Proteobacteria	unnamed.Nitrosospira
OT578	0	0	0	0	1	0	0	0	0	0	0	0	0	5	0.45524	0.0001	Bacteroidota	unnamed.bacV
OT579	0	1	0	0	0	0	0	0	1	0	0	0	0	32	0.476884	0.0001	Actinobacteriota	unnamed.hgcI
OT581	0	1	0	0	0	0	0	0	1	0	0	0	0	32	0.723358	0.0001	Proteobacteria	unnamed.Methylobacter
OT583	0	0	0	1	1	1	0	0	0	0	0	0	1	889	0.435663	0.0001	Proteobacteria	unnamed.betI-A
OT584	0	0	0	0	0	0	0	0	0	1	0	1	0	87	0.446054	0.0001	Cyanobacteria	unnamed.Dolichospermum
OT586	0	0	0	1	1	1	1	0	0	0	0	0	1	2133	0.475687	0.0001	Proteobacteria	unnamed.betI-A
OT587	0	0	0	0	1	0	0	0	0	0	0	0	0	5	0.355641	0.0001	Bacteroidota	unnamed.bacII-A
OT589	0	0	0	0	1	0	0	0	1	0	0	0	0	59	0.42094	0.0001	Proteobacteria	PnecC
OT591	1	0	1	0	0	0	0	0	0	0	0	0	0	15	0.427869	0.0001	Cyanobacteria	unnamed.Cyanobium
OT592	1	0	1	1	0	0	0	0	0	0	0	0	0	103	0.32143	0.0001	Bacteroidota	unnamed.Cryomorphaceae
OT593	0	0	0	1	1	0	0	0	0	0	0	0	1	265	0.493688	0.0001	Proteobacteria	unnamed.betI-A
OT595	0	0	0	0	0	0	0	0	1	0	0	0	0	9	0.408914	0.0001	Verrucomicrobiota	unnamed.Verrucomicrobiae
OT599	0	0	0	0	0	0	0	0	1	0	0	0	0	9	0.388873	0.0001	Planctomycetota	unnamed.CL500-3
OT600	0	0	0	0	0	0	0	0	0	1	0	1	1	376	0.32594	0.0001	Bacteroidota	unnamed.Dinghuibacter
OT601	0	0	0	0	1	0	0	0	0	0	0	0	1	63	0.579206	0.0001	Bacteroidota	Flavo-A3
OT604	1	0	1	1	0	1	0	0	0	1	0	0	0	1269	0.312797	0.0001	Actinobacteriota	acI-A3
OT605	0	0	0	0	1	0	0	0	0	0	0	0	1	63	0.624429	0.0001	Proteobacteria	Lhab-A3
OT607	1	0	1	1	0	0	0	0	0	0	0	0	0	103	0.427213	0.0001	Actinobacteriota	acTH1-A1
OT608	0	1	0	0	0	0	0	0	1	0	0	0	0	32	0.566644	0.0001	Proteobacteria	unnamed.betIV-A
OT609	1	0	1	1	0	0	0	0	0	0	0	0	0	103	0.398874	0.0001	Actinobacteriota	acTH1-A1
OT610	1	0	1	1	0	0	0	0	0	1	0	1	0	1289	0.338185	0.0001	Proteobacteria	Lhab-A3
OT616	0	0	0	0	0	0	0	0	0	0	1	0	0	11	0.508493	0.0001	Proteobacteria	unnamed.Methylobacter
OT617	1	0	1	1	0	1	1	0	0	1	0	1	1	6362	0.298367	0.0001	Actinobacteriota	acI-A6
OT618	0	0	0	0	1	0	0	0	0	0	1	0	1	320	0.339375	0.0001	Proteobacteria	unnamed.alfVI
OT623	0	0	0	1	1	0	0	0	0	0	0	0	1	265	0.472123	0.0001	Proteobacteria	unnamed.betI-A
OT628	0	1	0	0	1	0	0	0	1	0	1	0	0	698	0.440375	0.0001	Proteobacteria	Rhodo
OT629	1	1	0	1	1	0	0	0	0	0	1	1	0	2525	0.331129	0.0001	Bacteroidota	bacI-A1
OT631	0	0	1	1	0	0	0	0	0	0	0	1	0	220	0.330361	0.0001	NA	NA
OT632	0	0	0	0	0	0	0	0	1	1	1	1	1	2379	0.399158	0.0001	Proteobacteria	unnamed.Methylomonadaceae
OT633	0	0	0	1	1	1	0	0	0	1	0	1	1	3919	0.314669	0.0001	Proteobacteria	Lhab-A1
OT634	1	0	1	1	0	0	0	0	0	1	0	0	0	438	0.39153	0.0001	Proteobacteria	unnamed.betVI
OT635	0	0	0	0	0	0	0	0	1	1	1	1	0	1088	0.365569	0.0001	Proteobacteria	unnamed.Methylomonadaceae
OT640	0	0	0	0	0	0	0	0	1	0	0	0	0	9	0.680373	0.0001	Proteobacteria	unnamed.Methylobacter
OT643	0	0	0	0	1	0	0	0	0	0	0	0	0	5	0.746121	0.0001	Bacteroidota	unnamed.bacIII-A
OT645	0	0	0	0	1	0	0	0	0	0	0	0	1	63	0.601524	0.0001	Bacteroidota	Flavo-A3
OT646	0	0	0	0	1	0	0	0	0	0	0	0	0	5	0.606564	0.0001	Proteobacteria	PnecC
OT648	0	1	0	0	0	0	0	0	1	0	1	0	0	204	0.322193	0.0001	Proteobacteria	unnamed.Methylomonadaceae
OT649	0	0	0	0	0	0	0	0	0	0	1	0	0	11	0.297381	0.0001	Bacteroidota	unnamed.env.OPS
OT653	0	0	0	1	1	0	0	0	0	0	0	0	1	265	0.550528	0.0001	Proteobacteria	unnamed.betI-A
OT654	1	0	1	1	0	0	0	0	0	0	0	0	0	103	0.403513	0.0001	Cyanobacteria	unnamed.Cyanobium
OT661	0	0	0	0	0	0	0	0	1	0	1	0	0	83	0.572919	0.0001	Planctomycetota	unnamed.CL500-3
OT663	1	0	0	1	0	0	0	0	0	0	0	0	0	16	0.470206	0.0001	Bacteroidota	unnamed.Cryomorphaceae
OT666	0	0	0	0	0	1	0	0	0	1	1	1	0	1054	0.342527	0.0001	Verrucomicrobiota	unnamed.Prosthecobacter
OT667	0	1	0	0	0	0	0	0	1	0	1	0	0	204	0.410752	0.0001	Proteobacteria	unnamed.Methylomonadaceae
OT670	0	0	0	0	1	0	0	0	0	0	0	0	1	63	0.584231	0.0001	Bacteroidota	Flavo-A3
OT671	0	0	0	1	0	1	1	1	0	0	0	1	1	3965	0.312955	0.0001	Bacteroidota	unnamed.bacV
OT672	0	0	0	0	0	0	0	0	1	0	0	0	0	9	0.406119	0.0001	Proteobacteria	unnamed.Candidatus
OT678	0	0	0	0	0	0	0	0	0	0	1	0	0	11	0.335526	0.0001	Bacteroidota	unnamed.Chitinophagaceae
OT681	0	0	0	0	1	0	0	0	0	0	0	0	1	63	0.611646	0.0001	Bacteroidota	Flavo-A3
OT683	0	1	0	0	0	0	0	0	1	0	0	0	0	32	0.544022	0.0001	Proteobacteria	unnamed.betIV-A
OT684	1	0	1	1	0	0	0	0	0	1	0	1	0	1289	0.373027	0.0001	Actinobacteriota	acI-A3
OT688	1	1	1	1	1	0	0	0	0	1	1	1	0	5864	0.300623	0.0001	Bacteroidota	bacI-A1
OT690	0	0	0	0	1	0	0	0	0	0	0	0	0	5	0.513407	0.0001	Bacteroidota	unnamed.bacV
OT692	0	0	0	0	1	1	1	0	0	0	0	0	0	294	0.338196	0.0001	Bacteroidota	unnamed.Flavobacterium
OT695	0	0	0	0	1	0	0	0	0	0	0	0	1	63	0.559785	0.0001	Bacteroidota	Flavo-A3
OT697	0	0	0	0	0	0	0	0	1	0	1	0	0	83	0.338826	0.0001	Verrucomicrobiota	unnamed.Verrucomicrobiae
OT700	0	0	0	1	1	1	0	0	0	0	0	0	1	889	0.432675	0.0001	Proteobacteria	unnamed.betI-A
OT701	0	0	0	0	1	0	0	0	0	0	0	0	0	5	0.390527	0.0001	Proteobacteria	PnecC
OT704	0	0	0	0	0	0	0	0	1	1	1	0	0	368	0.377416	0.0001	Proteobacteria	unnamed.Methylomonadaceae
OT706	0	0	0	1	0	0	0	0	0	0	0	0	0	4	0.329005	0.0001	NA	NA
OT709	1	0	1	1	0	0	0	0	0	0	0	0	0	103	0.373135	0.0001	Actinobacteriota	acI-A4
OT711	0	0	0	0	1	0	0	0	0	0	0	0	1	63	0.660036	0.0001	Proteobacteria	Lhab-A3
OT714	0	0	0	0	1	0	0	0	0	0	0	0	1	63	0.545843	0.0001	Bacteroidota	Flavo-A3
OT716	0	0	0	0	1	0	0	0	0	0	0	0	1	63	0.505325	0.0001	Bacteroidota	Flavo-A3
OT717	0	1	0	0	0	0	0	1	1	0	1	0	0	744	0.455233	0.0001	Proteobacteria	unnamed.Nitrosospira
OT718	0	0	0	0	0	0	0	0	1	1	1	1	1	2379	0.389446	0.0001	Proteobacteria	unnamed.Methylomonadaceae
OT719	0	0	0	0	1	0	0	0	0	0	0	0	0	5	0.644732	0.0001	Proteobacteria	Lhab-A3
OT721	0	0	0	0	0	0	0	0	0	0	1	0	0	11	0.327691	0.0001	Actinobacteriota	acI-C1
OT724	0	0	0	1	1	1	0	0	0	0	0	0	1	889	0.405745	0.0001	Proteobacteria	unnamed.betI-A
OT725	0	0	0	0	1	0	0	0	0	0	0	0	0	5	0.651706	0.0001	Bacteroidota	unnamed.bacIII-A
OT728	0	0	0	0	1	0	0	0	0	0	0	0	0	5	0.620128	0.0001	Bacteroidota	unnamed.bacIII-A
OT732	1	1	1	1	0	0	0	0	0	0	0	0	0	378	0.364786	0.0001	Actinobacteriota	acTH1-A1
OT734	0	0	0	0	1	0	0	0	0	0	0	0	0	5	0.682037	0.0001	Bacteroidota	unnamed.bacIII-A
OT736	0	1	0	0	0	0	0	0	1	0	0	0	0	32	0.391662	0.0001	Proteobacteria	unnamed.Candidatus
OT737	0	0	0	0	0	0	0	0	0	0	1	0	0	11	0.329991	0.0001	Planctomycetota	unnamed.Isosphaeraceae
OT738	0	0	0	0	0	0	0	0	0	1	0	1	1	376	0.381508	0.0001	Cyanobacteria	unnamed.Dolichospermum
OT739	0	0	0	0	0	0	0	0	1	0	1	0	0	83	0.341517	0.0001	Planctomycetota	unnamed.Gemmataceae
OT741	0	0	0	1	1	1	0	0	0	0	0	0	1	889	0.447598	0.0001	Proteobacteria	unnamed.betI-A
OT743	0	1	0	0	0	0	0	0	1	0	1	0	0	204	0.444038	0.0001	Proteobacteria	unnamed.Nitrosospira
OT744	1	0	1	1	0	0	0	0	0	0	0	0	0	103	0.318315	0.0001	Cyanobacteria	unnamed.Aphanizomenon
OT746	0	0	0	0	1	0	0	0	0	0	0	0	0	5	0.658086	0.0001	Proteobacteria	PnecC
OT749	0	0	0	0	0	0	0	0	1	0	1	0	0	83	0.46837	0.0001	Planctomycetota	unnamed.Gemmataceae
OT750	0	0	0	1	1	0	0	0	0	0	0	0	1	265	0.476909	0.0001	Proteobacteria	unnamed.betI-A
OT752	0	0	0	0	1	0	0	0	0	0	0	0	0	5	0.624413	0.0001	Proteobacteria	PnecC
OT756	0	0	0	1	1	0	0	0	0	0	0	0	1	265	0.357087	0.0001	NA	NA
OT759	1	0	1	1	0	0	0	0	0	0	0	0	0	103	0.441228	0.0001	Actinobacteriota	acTH1-A1
OT760	0	0	1	1	0	1	1	0	0	0	0	0	0	771	0.315339	0.0001	NA	NA
OT762	0	0	0	0	1	0	0	0	0	0	0	0	1	63	0.448543	0.0001	Proteobacteria	unnamed.betI-A
OT764	0	1	0	0	0	0	0	0	1	0	1	0	0	204	0.387726	0.0001	Proteobacteria	unnamed.Nitrosospira
OT765	0	0	0	1	0	1	1	1	0	0	0	0	1	2188	0.311294	0.0001	Bacteroidota	unnamed.bacV
OT768	0	0	0	0	0	0	0	0	1	1	1	1	0	1088	0.380099	0.0001	Proteobacteria	unnamed.Methylomonadaceae
OT769	0	0	0	0	1	0	0	0	0	0	0	0	0	5	0.602307	0.0001	Bacteroidota	unnamed.bacIII-A
OT770	0	0	0	0	1	0	0	0	0	0	0	0	1	63	0.364041	0.0001	NA	NA
OT773	0	0	0	0	1	0	0	0	0	0	0	0	0	5	0.44018	0.0001	Proteobacteria	PnecC
OT775	1	0	1	1	0	1	0	1	0	0	0	0	0	1267	0.353762	0.0001	NA	NA
OT784	0	0	0	0	0	0	0	0	1	0	1	0	0	83	0.520966	0.0001	Planctomycetota	unnamed.Gemmataceae
OT792	0	0	0	0	1	0	0	0	0	0	0	0	0	5	0.549177	0.0001	Bacteroidota	unnamed.Fluviicola
OT794	0	0	0	0	0	0	0	0	1	0	1	0	0	83	0.427694	0.0001	Planctomycetota	unnamed.Gemmataceae
OT801	0	0	0	0	0	0	0	0	1	0	0	0	0	9	0.797451	0.0001	Planctomycetota	unnamed.Isosphaeraceae
OT802	0	1	0	0	0	0	0	0	1	0	1	0	0	204	0.305056	0.0001	Actinobacteriota	acI-A7
OT807	0	0	0	0	1	0	0	0	0	0	0	0	1	63	0.567054	0.0001	Bacteroidota	Flavo-A3
OT808	1	1	1	0	0	0	0	0	0	1	1	1	0	2496	0.312221	0.0001	Bacteroidota	bacI-A1
OT811	0	0	0	0	1	1	1	0	0	0	0	1	1	2268	0.309008	0.0001	Bacteroidota	unnamed.bacV
OT812	1	0	1	1	0	0	0	0	0	0	0	0	0	103	0.31945	0.0001	Actinobacteriota	acI-A3
OT814	0	0	0	0	0	0	0	0	0	1	0	1	0	87	0.398644	0.0001	Cyanobacteria	unnamed.Dolichospermum
OT816	0	0	0	0	1	0	0	0	0	0	0	0	0	5	0.630046	0.0001	Proteobacteria	Lhab-A3
OT817	0	0	0	0	0	1	1	1	1	0	0	0	0	1023	0.535898	0.0001	Bacteroidota	bacI-A1
OT818	0	0	0	0	0	0	0	0	1	0	0	0	0	9	0.607825	0.0001	Proteobacteria	unnamed.Methylobacter
OT825	0	0	0	0	0	1	0	0	0	0	0	0	0	6	0.334393	0.0001	Cyanobacteria	unnamed.Microcystis
OT829	0	0	0	0	1	0	0	0	0	0	0	0	1	63	0.317312	0.0001	Actinobacteriota	acI-A1
OT830	0	0	0	0	0	0	0	0	1	0	0	0	0	9	0.430581	0.0001	Proteobacteria	unnamed.Methylobacter
OT831	0	0	0	0	1	0	0	0	0	0	0	0	1	63	0.585995	0.0001	Bacteroidota	Flavo-A3
OT836	0	1	0	0	0	0	0	0	1	0	0	0	0	32	0.381379	0.0001	Proteobacteria	unnamed.Nitrosospira
OT837	0	0	0	0	1	0	0	0	0	0	0	0	0	5	0.413406	0.0001	Bacteroidota	unnamed.bacII-A
OT838	0	0	0	0	0	0	0	0	1	0	0	0	0	9	0.642537	0.0001	Proteobacteria	unnamed.Methylobacter
OT844	0	1	0	0	0	0	0	0	1	0	0	0	0	32	0.373997	0.0001	Proteobacteria	unnamed.Candidatus
OT847	0	0	0	0	1	0	0	0	0	0	0	0	0	5	0.698136	0.0001	Proteobacteria	PnecC
OT848	0	0	0	0	0	0	0	0	1	0	0	0	0	9	0.33959	0.0001	Proteobacteria	unnamed.Candidatus
OT849	0	0	0	0	0	0	0	1	0	1	1	0	0	362	0.334834	0.0001	Planctomycetota	unnamed.Gemmataceae
OT851	0	1	0	0	0	0	0	0	1	0	0	0	0	32	0.464631	0.0001	Proteobacteria	unnamed.betIV-A
OT852	0	0	0	0	1	0	0	0	0	0	0	0	0	5	0.329223	0.0001	Proteobacteria	Lhab-A1
OT853	1	1	0	0	0	0	0	0	0	0	1	0	0	100	0.321995	0.0001	Bacteroidota	bacI-A1
OT855	0	0	0	0	1	0	0	0	0	0	0	0	1	63	0.337244	0.0001	Bacteroidota	unnamed.bacII-A
OT857	0	0	0	0	1	0	0	0	0	0	0	0	0	5	0.554288	0.0001	Bacteroidota	unnamed.bacV
OT858	0	0	0	0	0	0	0	0	1	0	1	0	0	83	0.365451	0.0001	Verrucomicrobiota	unnamed.Verrucomicrobiae
OT859	0	0	0	0	0	0	0	0	0	1	0	1	0	87	0.486132	0.0001	Cyanobacteria	unnamed.Dolichospermum
OT861	0	0	0	0	0	0	0	0	1	0	0	0	0	9	0.473036	0.0001	Planctomycetota	unnamed.CL500-3
OT864	0	0	0	1	0	0	0	0	0	0	0	0	0	4	0.309793	0.0001	NA	NA
OT865	0	1	0	0	0	0	0	0	1	0	0	0	0	32	0.357058	0.0001	Actinobacteriota	Iluma-A2
OT866	0	0	0	0	0	0	0	0	0	0	1	0	0	11	0.392261	0.0001	Planctomycetota	unnamed.Gemmataceae
OT868	0	0	0	0	0	1	1	1	0	1	0	1	1	4076	0.309147	0.0001	NA	NA
OT869	0	0	0	0	0	1	1	1	0	0	0	0	0	322	0.401756	0.0001	Proteobacteria	unnamed.Sphingorhabdus
OT872	0	0	0	0	0	0	0	0	0	1	0	1	0	87	0.423581	0.0001	Cyanobacteria	unnamed.Dolichospermum
OT877	0	0	0	0	1	0	0	0	0	0	0	0	0	5	0.330235	0.0001	Actinobacteriota	acI-A1
OT879	0	0	0	0	0	0	0	0	0	0	1	0	0	11	0.410766	0.0001	Proteobacteria	unnamed.Methylobacter
OT880	0	0	0	0	1	0	0	0	0	0	0	0	1	63	0.357065	0.0001	NA	NA
OT881	0	0	0	0	0	0	0	0	0	1	0	1	1	376	0.419156	0.0001	Cyanobacteria	unnamed.Dolichospermum
OT886	1	1	1	1	0	0	0	0	0	0	0	0	0	378	0.376305	0.0001	Actinobacteriota	acI-C2
OT893	0	0	0	0	1	0	0	0	0	0	0	0	0	5	0.608416	0.0001	Bacteroidota	unnamed.bacIII-A
OT895	0	0	0	0	0	0	0	0	1	0	0	0	0	9	0.578174	0.0001	Proteobacteria	unnamed.Methylobacter
OT896	0	0	0	0	1	0	0	0	0	0	0	0	0	5	0.640089	0.0001	Proteobacteria	PnecC
OT907	0	0	0	0	1	0	0	0	0	0	0	0	0	5	0.666565	0.0001	Proteobacteria	Lhab-A3
OT908	1	1	1	1	0	0	0	0	0	1	1	1	0	4176	0.347094	0.0001	Actinobacteriota	acI-A4
OT909	0	1	0	0	0	0	0	0	1	0	0	0	0	32	0.574497	0.0001	Proteobacteria	unnamed.betIV-A
OT911	1	1	1	1	0	0	0	0	0	0	0	0	0	378	0.429082	0.0001	Bacteroidota	unnamed.Cryomorphaceae
OT912	0	0	0	0	1	0	0	0	0	0	0	0	0	5	0.342402	0.0001	Proteobacteria	PnecC
OT913	0	1	0	0	0	0	0	0	1	0	1	0	0	204	0.418162	0.0001	Proteobacteria	unnamed.Nitrosospira
OT915	0	0	0	0	0	1	1	1	0	0	0	0	0	322	0.417119	0.0001	Verrucomicrobiota	unnamed.Verrucomicrobiae
OT917	0	0	1	1	0	1	1	0	0	0	0	1	1	3704	0.320027	0.0001	NA	NA
OT921	0	0	0	0	0	0	0	0	1	0	0	0	0	9	0.698565	0.0001	Proteobacteria	unnamed.Methylobacter
OT922	0	0	0	0	1	0	0	0	1	0	0	0	0	59	0.442962	0.0001	Proteobacteria	PnecC
OT923	0	0	0	0	1	0	0	0	0	0	0	0	0	5	0.493397	0.0001	Bacteroidota	unnamed.bacV
OT925	0	0	0	0	1	0	0	0	0	0	0	0	1	63	0.526032	0.0001	Proteobacteria	Lhab-A3
OT927	0	1	0	0	0	0	0	1	1	0	0	0	0	198	0.323514	0.0001	Bacteroidota	unnamed.env.OPS
OT928	0	0	0	0	1	0	0	0	0	0	0	0	0	5	0.511205	0.0001	Proteobacteria	unnamed.betIV
OT933	0	1	0	0	0	0	0	0	0	0	0	0	0	2	0.469447	0.0001	Proteobacteria	unnamed.Candidatus
OT941	0	0	0	0	0	0	0	0	1	0	0	0	0	9	0.679494	0.0001	Proteobacteria	unnamed.Methylobacter
OT942	0	0	0	0	1	0	0	0	0	0	0	0	0	5	0.628931	0.0001	Proteobacteria	PnecC
OT945	0	0	0	0	1	0	0	0	0	0	0	0	0	5	0.468576	0.0001	Bacteroidota	unnamed.Flavobacterium
OT948	0	0	0	0	0	1	0	0	0	0	0	0	0	6	0.317799	0.0001	Cyanobacteria	unnamed.Microcystis
OT953	0	0	0	0	1	0	0	0	0	0	0	0	1	63	0.613252	0.0001	Bacteroidota	Flavo-A3
OT957	1	0	1	1	0	1	0	0	0	0	0	0	0	434	0.366074	0.0001	Actinobacteriota	acI-C2
OT958	0	1	0	0	0	0	0	0	1	0	1	0	0	204	0.429048	0.0001	Proteobacteria	unnamed.betIV-A
OT962	1	0	1	1	0	0	0	0	0	0	0	0	0	103	0.428297	0.0001	Verrucomicrobiota	unnamed.Diplosphaera
OT963	0	0	0	0	1	0	0	0	0	0	0	0	0	5	0.54406	0.0001	Proteobacteria	PnecC
OT965	0	1	0	0	0	0	0	0	0	0	0	0	0	2	0.694392	0.0001	Bacteroidota	unnamed.Bacteroidetes
OT967	0	0	0	0	1	0	0	0	0	0	0	0	0	5	0.604343	0.0001	Proteobacteria	Lhab-A3
OT975	0	0	0	0	0	0	0	0	1	1	1	1	1	2379	0.343658	0.0001	Proteobacteria	unnamed.Methylomonadaceae
OT978	0	0	0	0	1	0	0	0	0	0	0	0	0	5	0.32181	0.0001	Bacteroidota	unnamed.bacII-A
OT983	0	0	0	0	1	0	0	0	0	0	0	0	0	5	0.551999	0.0001	Bacteroidota	Flavo-A3
OT989	0	0	0	1	1	1	0	0	0	0	0	0	1	889	0.435109	0.0001	Proteobacteria	unnamed.betI-A
OT995	0	0	0	0	1	0	0	0	0	0	0	0	1	63	0.599789	0.0001	Bacteroidota	Flavo-A3
OT996	0	0	0	0	1	0	0	0	0	0	0	0	0	5	0.446169	0.0001	Bacteroidota	unnamed.Fluviicola
OT1006	1	0	1	1	0	0	0	0	0	0	0	0	0	103	0.354432	0.0001	Proteobacteria	unnamed.betVI
OT1007	0	0	0	0	1	0	0	0	0	0	0	0	0	5	0.497913	0.0001	Proteobacteria	unnamed.betI-A
OT1008	0	0	0	0	1	0	0	0	0	0	0	0	0	5	0.415237	0.0001	Bacteroidota	unnamed.bacII-A
OT1009	0	0	0	0	1	0	0	0	0	0	0	0	1	63	0.510974	0.0001	Proteobacteria	unnamed.betI-A
OT1011	0	0	0	0	0	0	0	0	1	0	0	0	0	9	0.380668	0.0001	Actinobacteriota	unnamed.hgcI
OT1012	0	0	0	0	1	0	0	0	0	0	0	0	0	5	0.626426	0.0001	Proteobacteria	PnecC
OT1013	1	0	1	0	0	0	0	0	0	0	0	0	0	15	0.351375	0.0001	Actinobacteriota	Luna1-A2
OT1027	0	1	0	0	0	0	0	0	1	0	1	0	0	204	0.497927	0.0001	Proteobacteria	unnamed.betIV-A
OT1033	0	1	0	0	0	0	0	0	1	0	1	0	0	204	0.329037	0.0001	Proteobacteria	unnamed.Nitrosospira
OT1036	0	1	0	0	0	0	0	0	0	0	1	0	0	34	0.300345	0.0001	Chloroflexi	unnamed.SL56
OT1041	0	0	0	0	0	0	0	0	1	0	0	0	0	9	0.718122	0.0001	Verrucomicrobiota	unnamed.Opitutus
OT1042	0	1	0	0	0	0	0	0	0	0	0	0	0	2	0.532081	0.0001	Proteobacteria	unnamed.Methylobacter
OT1048	0	0	0	0	0	1	1	0	0	0	0	0	0	64	0.365717	0.0001	Cyanobacteria	unnamed.Microcystis
OT1053	0	0	0	0	0	0	0	0	1	0	1	0	0	83	0.451414	0.0001	Planctomycetota	unnamed.CL500-3
OT1065	0	0	0	0	1	0	0	0	0	0	0	0	0	5	0.44102	0.0001	Bacteroidota	unnamed.bacV
OT1069	0	0	0	0	1	0	0	0	0	0	0	0	1	63	0.481745	0.0001	Bacteroidota	Flavo-A3
OT1070	0	0	0	0	0	0	0	0	1	0	1	0	0	83	0.343147	0.0001	Verrucomicrobiota	unnamed.Pedosphaeraceae
OT1071	0	0	0	0	1	0	0	0	0	0	0	0	0	5	0.654519	0.0001	Proteobacteria	Lhab-A3
OT1077	1	0	1	1	0	0	0	0	0	0	0	1	0	440	0.33926	0.0001	Actinobacteriota	acI-A3
OT1078	0	1	0	0	0	0	0	0	0	0	1	0	0	34	0.372617	0.0001	Planctomycetota	unnamed.Schlesneria
OT1083	0	0	0	0	1	0	0	0	0	0	0	0	0	5	0.697405	0.0001	Proteobacteria	PnecC
OT1088	0	0	0	0	0	1	1	0	0	0	0	0	0	64	0.330609	0.0001	Cyanobacteria	unnamed.Microcystis
OT1089	0	0	0	0	0	0	0	0	1	0	0	0	0	9	0.403787	0.0001	Proteobacteria	unnamed.Candidatus
OT1093	0	0	0	0	0	0	0	0	0	0	1	0	0	11	0.310455	0.0001	Planctomycetota	unnamed.Gemmataceae
OT1094	0	1	0	0	0	0	0	0	1	0	1	0	0	204	0.378947	0.0001	Proteobacteria	unnamed.Candidatus
OT1095	0	0	0	0	0	0	0	0	1	0	0	0	0	9	0.352252	0.0001	Verrucomicrobiota	unnamed.Verrucomicrobiae
OT1097	0	0	0	0	1	0	0	0	0	0	0	0	0	5	0.573954	0.0001	Bacteroidota	unnamed.bacIII-A
OT1101	0	0	0	0	1	0	0	0	0	0	0	0	1	63	0.333737	0.0001	NA	NA
OT1107	0	1	0	0	0	0	0	0	0	0	1	0	0	34	0.419339	0.0001	Proteobacteria	unnamed.Sulfuritalea
OT1109	1	1	1	1	0	0	0	0	0	0	0	0	0	378	0.376313	0.0001	Actinobacteriota	acTH1-A1
OT1112	0	0	0	0	0	0	0	0	1	0	0	0	0	9	0.622108	0.0001	Bacteroidota	unnamed.env.OPS
OT1117	0	0	0	0	1	0	0	0	0	0	0	0	1	63	0.409266	0.0001	Actinobacteriota	acI-A1
OT1121	1	0	1	1	0	0	0	0	0	0	0	0	0	103	0.401802	0.0001	Actinobacteriota	acTH1-A1
OT1123	0	0	0	0	1	0	0	0	0	0	0	0	0	5	0.518898	0.0001	Actinobacteriota	Luna1-A2
OT1125	0	0	0	0	1	0	0	0	0	0	0	0	1	63	0.322969	0.0001	NA	NA
OT1126	0	1	0	0	0	0	0	0	0	0	0	0	0	2	0.570027	0.0001	Proteobacteria	unnamed.Hydrogenophilaceae
OT1129	0	0	0	0	1	0	0	0	0	0	0	0	0	5	0.616125	0.0001	Proteobacteria	Lhab-A3
OT1130	1	0	1	1	0	0	0	0	0	0	0	0	0	103	0.417113	0.0001	Actinobacteriota	acI-C2
OT1135	0	0	0	0	0	0	0	0	1	1	1	1	1	2379	0.397829	0.0001	Proteobacteria	unnamed.Methylomonadaceae
OT1145	0	0	0	0	0	0	0	0	1	0	1	0	0	83	0.44098	0.0001	Planctomycetota	unnamed.Gemmataceae
OT1148	0	1	0	0	0	0	0	0	1	0	0	0	0	32	0.503808	0.0001	Proteobacteria	unnamed.betIV-A
OT1153	0	0	0	0	0	0	0	0	1	0	0	0	0	9	0.383771	0.0001	Verrucomicrobiota	unnamed.Verrucomicrobiae
OT1156	1	0	1	1	0	0	0	0	0	1	0	0	0	438	0.381652	0.0001	Actinobacteriota	acI-A3
OT1157	0	0	0	0	0	0	0	0	0	1	0	1	0	87	0.443422	0.0001	Cyanobacteria	unnamed.Dolichospermum
OT1159	0	0	0	0	0	1	1	1	0	0	0	0	0	322	0.343028	0.0001	Proteobacteria	unnamed.966-1
OT1163	0	0	0	0	1	0	0	0	0	0	0	0	0	5	0.561735	0.0001	Bacteroidota	unnamed.bacIII-A
OT1167	0	0	0	0	0	0	0	0	0	1	0	1	0	87	0.390159	0.0001	Cyanobacteria	unnamed.Dolichospermum
OT1168	0	0	0	0	0	0	0	0	1	0	1	0	0	83	0.371899	0.0001	Planctomycetota	unnamed.CL500-3
OT1169	0	1	0	0	0	0	0	0	1	0	0	0	0	32	0.341987	0.0001	Proteobacteria	unnamed.Candidatus
OT1171	0	0	0	0	1	0	0	0	0	0	0	0	1	63	0.454267	0.0001	Proteobacteria	Lhab-A3
OT1173	0	0	0	0	0	0	0	0	1	1	1	1	1	2379	0.351774	0.0001	Proteobacteria	unnamed.Methylomonadaceae
OT1177	0	1	0	0	0	0	0	0	1	0	1	0	0	204	0.380417	0.0001	Proteobacteria	unnamed.Nitrosospira
OT1180	0	0	0	0	0	0	0	1	1	0	0	0	0	77	0.35317	0.0001	Bacteroidota	unnamed.Flavobacterium
OT1181	0	0	0	0	1	0	0	0	0	0	0	0	0	5	0.628648	0.0001	Proteobacteria	Lhab-A3
OT1186	0	0	0	0	0	0	0	0	0	1	0	1	1	376	0.37785	0.0001	Cyanobacteria	unnamed.Dolichospermum
OT1187	1	1	1	1	0	0	0	0	0	0	0	0	0	378	0.364351	0.0001	Proteobacteria	unnamed.Hydrogenophaga
OT1188	0	0	0	0	0	0	0	0	1	0	0	0	0	9	0.72822	0.0001	Planctomycetota	unnamed.Isosphaeraceae
OT1189	0	0	0	0	0	0	0	0	0	1	0	1	0	87	0.417175	0.0001	Cyanobacteria	unnamed.Dolichospermum
OT1191	0	0	0	0	1	0	0	0	0	0	0	0	1	63	0.550969	0.0001	Bacteroidota	Flavo-A3
OT1192	1	0	1	1	0	0	0	0	0	0	0	0	0	103	0.45879	0.0001	Bacteroidota	unnamed.Cryomorphaceae
OT1194	0	0	0	0	1	0	0	0	0	0	0	0	1	63	0.380275	0.0001	NA	NA
OT1198	0	0	0	0	0	0	0	0	1	0	0	0	0	9	0.593916	0.0001	Proteobacteria	unnamed.Methylobacter
OT1199	0	0	0	0	0	0	0	0	0	1	0	1	0	87	0.360834	0.0001	Planctomycetota	unnamed.Rubinisphaeraceae
OT1202	0	0	0	0	0	0	0	0	1	0	0	0	0	9	0.630505	0.0001	Bacteroidota	unnamed.Chitinophagales
OT1208	0	0	0	0	1	0	0	0	0	0	0	0	1	63	0.61038	0.0001	Proteobacteria	Lhab-A3
OT1215	0	0	0	0	0	0	0	0	0	1	0	1	0	87	0.377594	0.0001	Cyanobacteria	unnamed.Dolichospermum
OT1221	0	0	0	0	0	0	0	0	1	0	0	0	0	9	0.718315	0.0001	Proteobacteria	unnamed.Methylobacter
OT1224	0	0	0	0	1	0	0	0	0	0	0	0	1	63	0.48816	0.0001	Proteobacteria	Rhodo
OT1228	0	0	0	0	0	0	0	0	1	0	0	0	0	9	0.369473	0.0001	Proteobacteria	unnamed.Candidatus
OT1230	0	0	0	0	0	0	0	0	1	0	1	0	0	83	0.422204	0.0001	Acidobacteriota	unnamed.Candidatus
OT1232	0	0	0	0	1	0	0	0	0	0	0	0	0	5	0.585874	0.0001	Bacteroidota	Flavo-A3
OT1234	0	0	0	0	0	0	0	0	0	1	0	1	0	87	0.417665	0.0001	Cyanobacteria	unnamed.Dolichospermum
OT1239	0	0	0	0	0	0	0	0	1	0	1	0	0	83	0.389512	0.0001	Planctomycetota	unnamed.Gemmataceae
OT1242	0	0	0	0	0	0	0	0	1	0	1	0	0	83	0.373964	0.0001	Verrucomicrobiota	unnamed.Pedosphaeraceae
OT1249	0	1	0	0	0	0	0	0	0	0	0	0	0	2	0.521166	0.0001	Desulfobacterota	unnamed.Geobacter
OT1256	0	0	0	0	1	0	0	0	0	0	0	0	0	5	0.433899	0.0001	Proteobacteria	PnecC
OT1261	0	1	0	0	0	0	0	0	0	0	0	0	0	2	0.518965	0.0001	Bacteroidota	unnamed.Ferruginibacter
OT1271	0	1	0	0	0	0	0	0	1	0	0	0	0	32	0.38779	0.0001	Proteobacteria	unnamed.betIV-A
OT1272	0	0	0	0	1	0	0	0	0	0	0	0	0	5	0.445828	0.0001	Bacteroidota	unnamed.bacV
OT1274	0	0	0	0	1	0	0	0	0	0	0	0	0	5	0.550113	0.0001	Bacteroidota	unnamed.bacV
OT1277	1	0	1	1	0	0	0	0	0	0	0	0	0	103	0.312441	0.0001	Actinobacteriota	Luna1-A2
OT1282	0	1	0	0	0	0	0	0	0	0	0	0	0	2	0.345729	0.0001	Bacteroidota	unnamed.Kapabacteriales
OT1289	0	0	0	0	0	0	0	0	0	1	0	1	0	87	0.404393	0.0001	Cyanobacteria	unnamed.Dolichospermum
OT1291	0	0	0	0	1	0	0	0	0	0	0	0	0	5	0.649411	0.0001	Proteobacteria	PnecC
OT1293	0	0	0	0	1	0	0	0	0	0	0	0	1	63	0.380023	0.0001	NA	NA
OT1296	0	0	0	0	0	0	0	0	1	0	1	0	0	83	0.384568	0.0001	Planctomycetota	unnamed.Gemmataceae
OT1297	0	0	0	0	0	0	0	0	1	0	0	0	0	9	0.443657	0.0001	Proteobacteria	unnamed.Methylobacter
OT1299	1	0	1	1	0	0	0	0	0	0	0	0	0	103	0.327039	0.0001	Actinobacteriota	Luna1-A2
OT1305	0	0	0	0	1	0	0	0	0	0	0	0	0	5	0.479252	0.0001	Proteobacteria	PnecC
OT1306	0	0	0	0	1	0	0	0	0	0	0	0	1	63	0.548613	0.0001	Bacteroidota	Flavo-A3
OT1312	0	1	0	0	0	0	0	0	0	0	0	0	0	2	0.690632	0.0001	Bacteroidota	unnamed.Bacteroidetes
OT1315	0	1	0	0	0	0	0	0	1	0	0	0	0	32	0.428241	0.0001	Proteobacteria	unnamed.betIV-A
OT1318	0	1	0	0	0	0	0	0	1	0	0	0	0	32	0.560806	0.0001	Proteobacteria	unnamed.betIV-A
OT1326	0	0	0	0	1	0	0	0	0	0	0	0	0	5	0.603194	0.0001	Proteobacteria	PnecC
OT1327	0	0	0	0	1	0	0	0	0	0	0	0	1	63	0.589492	0.0001	Bacteroidota	Flavo-A3
OT1328	0	0	0	0	0	0	0	0	1	0	0	0	0	9	0.589421	0.0001	Planctomycetota	unnamed.CL500-3
OT1331	0	0	0	0	0	0	0	0	1	0	1	0	0	83	0.412138	0.0001	Bacteroidota	unnamed.bacI
OT1332	0	0	0	0	1	0	0	0	0	0	0	0	0	5	0.405136	0.0001	Bacteroidota	unnamed.bacV
OT1333	0	0	0	0	0	0	0	0	0	1	0	1	0	87	0.415413	0.0001	Cyanobacteria	unnamed.Dolichospermum
OT1335	0	0	0	0	0	0	0	0	1	0	1	0	0	83	0.416777	0.0001	Verrucomicrobiota	unnamed.ADurb.Bin063-1
OT1336	0	1	0	0	0	0	0	0	0	0	0	0	0	2	0.646048	0.0001	Bacteroidota	unnamed.Bacteroidetes
OT1338	0	0	0	0	1	0	0	0	0	0	0	0	0	5	0.383843	0.0001	Bacteroidota	unnamed.bacII-A
OT1346	0	0	0	0	0	0	0	0	1	1	1	1	0	1088	0.363823	0.0001	Proteobacteria	unnamed.Methylomonadaceae
OT1358	0	0	0	0	0	0	0	0	1	0	0	0	0	9	0.478803	0.0001	Bacteroidota	unnamed.bacI
OT1361	0	0	0	0	0	0	0	0	1	0	1	0	0	83	0.337214	0.0001	Acidobacteriota	unnamed.Vicinamibacteraceae
OT1364	0	0	0	0	0	0	1	1	1	0	0	0	0	343	0.326694	0.0001	Proteobacteria	unnamed.TRA3-20
OT1366	0	1	0	0	0	0	0	0	1	0	0	0	0	32	0.440098	0.0001	Proteobacteria	unnamed.Methylobacter
OT1367	0	1	0	0	0	0	0	0	1	0	0	0	0	32	0.360378	0.0001	Proteobacteria	unnamed.Candidatus
OT1374	0	0	0	0	1	0	0	0	0	0	0	0	1	63	0.655166	0.0001	Proteobacteria	Lhab-A3
OT1384	0	0	0	0	1	0	0	0	0	0	0	0	1	63	0.520022	0.0001	Bacteroidota	Flavo-A3
OT1387	0	0	0	0	1	0	0	0	0	0	0	0	0	5	0.492227	0.0001	Bacteroidota	unnamed.bacV
OT1389	1	0	1	0	0	0	0	0	0	0	0	0	0	15	0.356992	0.0001	Cyanobacteria	unnamed.Cyanobium
OT1392	0	0	0	0	1	0	0	0	0	0	0	0	1	63	0.430065	0.0001	Bacteroidota	Flavo-A3
OT1398	0	0	0	0	1	0	0	0	0	0	0	0	1	63	0.470555	0.0001	Proteobacteria	Lhab-A3
OT1413	0	0	0	0	0	0	0	0	0	1	0	1	0	87	0.347193	0.0001	Cyanobacteria	unnamed.Dolichospermum
OT1414	1	0	1	1	0	0	0	0	0	0	0	0	0	103	0.428337	0.0001	Actinobacteriota	acTH1-A1
OT1415	0	1	0	0	0	0	0	0	0	0	0	0	0	2	0.488964	0.0001	Proteobacteria	unnamed.Methylobacter
OT1416	0	0	0	0	0	0	0	0	1	1	1	1	0	1088	0.369519	0.0001	Proteobacteria	unnamed.Methylomonadaceae
OT1427	0	1	0	0	0	0	0	0	0	0	0	0	0	2	0.526329	0.0001	Bacteroidota	unnamed.Solitalea
OT1442	0	0	0	0	0	0	1	1	1	0	0	0	0	343	0.459904	0.0001	Bacteroidota	bacI-A1
OT1448	0	0	0	0	0	1	1	0	0	0	0	0	0	64	0.356818	0.0001	Proteobacteria	unnamed.Acidibacter
OT1449	1	0	1	1	0	0	0	1	0	1	0	0	0	1280	0.316922	0.0001	Actinobacteriota	acI-A3
OT1450	1	0	1	1	0	0	0	0	0	0	0	0	0	103	0.376894	0.0001	Bacteroidota	unnamed.Cryomorphaceae
OT1451	0	0	0	0	0	0	0	0	1	0	0	0	0	9	0.39031	0.0001	Proteobacteria	unnamed.Candidatus
OT1452	0	0	0	0	0	0	0	0	0	0	1	0	0	11	0.391961	0.0001	Planctomycetota	unnamed.Gemmataceae
OT1456	0	0	0	0	0	0	0	0	1	0	0	0	0	9	0.524777	0.0001	Verrucomicrobiota	unnamed.Verrucomicrobiae
OT1458	0	0	0	0	0	0	0	0	0	0	1	0	0	11	0.388414	0.0001	Planctomycetota	unnamed.Gemmataceae
OT1459	0	0	0	0	1	0	0	0	0	0	0	0	1	63	0.632969	0.0001	Proteobacteria	Lhab-A3
OT1462	0	0	0	0	1	0	0	0	0	0	0	0	0	5	0.539778	0.0001	Bacteroidota	unnamed.Flavobacterium
OT1465	0	0	0	0	0	0	0	0	0	1	0	1	1	376	0.375163	0.0001	Cyanobacteria	unnamed.Dolichospermum
OT1467	0	0	0	0	0	0	0	0	1	0	0	0	0	9	0.401066	0.0001	Verrucomicrobiota	unnamed.Verrucomicrobiae
OT1468	0	0	0	0	1	0	0	0	0	0	0	0	0	5	0.446855	0.0001	Proteobacteria	unnamed.alfVI
OT1469	0	0	0	0	0	0	0	0	1	0	0	0	0	9	0.361682	0.0001	Verrucomicrobiota	unnamed.Prosthecobacter
OT1471	0	1	0	0	0	0	0	0	0	0	1	0	0	34	0.389562	0.0001	Planctomycetota	unnamed.Schlesneria
OT1473	0	0	0	0	1	0	0	0	0	0	0	0	1	63	0.52908	0.0001	Bacteroidota	Flavo-A3
OT1475	0	1	0	0	0	0	0	0	0	0	0	0	0	2	0.325199	0.0001	Proteobacteria	unnamed.Candidatus
OT1476	0	0	0	0	0	0	0	0	1	0	0	0	0	9	0.330664	0.0001	Verrucomicrobiota	unnamed.Verrucomicrobiae
OT1478	0	1	0	0	0	0	0	0	0	0	0	0	0	2	0.682802	0.0001	Bacteroidota	unnamed.Lentimicrobiaceae
OT1480	0	1	0	0	0	0	0	0	1	0	0	0	0	32	0.514476	0.0001	Proteobacteria	unnamed.betIV-A
OT1484	0	1	0	0	0	0	0	0	0	0	0	0	0	2	0.688092	0.0001	Bacteroidota	unnamed.Bacteroidetes
OT1493	0	0	0	0	0	0	0	0	1	0	0	0	0	9	0.642281	0.0001	Proteobacteria	unnamed.Methylobacter
OT1499	0	0	0	0	0	0	0	0	1	0	1	0	0	83	0.359569	0.0001	Verrucomicrobiota	unnamed.Verrucomicrobiae
OT1502	0	1	0	0	0	0	0	0	0	0	0	0	0	2	0.531255	0.0001	Proteobacteria	unnamed.Methylobacter
OT1510	0	1	0	0	0	0	0	0	0	0	0	0	0	2	0.497735	0.0001	Verrucomicrobiota	unnamed.Luteolibacter
OT1511	0	0	0	0	1	0	0	0	0	0	0	0	1	63	0.558831	0.0001	Bacteroidota	Flavo-A3
OT1513	0	0	0	0	1	0	0	0	0	0	0	0	1	63	0.457385	0.0001	Bacteroidota	Flavo-A3
OT1518	0	0	0	0	0	0	0	0	1	0	0	0	0	9	0.339712	0.0001	Bacteroidota	unnamed.Ferruginibacter
OT1526	0	0	0	0	0	0	0	0	1	0	0	0	0	9	0.369306	0.0001	Verrucomicrobiota	unnamed.Verrucomicrobiae
OT1533	0	1	0	0	0	0	0	0	1	0	1	0	0	204	0.37357	0.0001	Proteobacteria	unnamed.Methylomonadaceae
OT1536	0	1	0	0	0	0	0	0	1	0	0	0	0	32	0.490521	0.0001	Proteobacteria	unnamed.betIV-A
OT1538	0	1	0	0	0	0	0	0	0	0	0	0	0	2	0.570604	0.0001	Bacteroidota	unnamed.Paludibacter
OT1539	0	0	0	0	0	0	0	0	1	0	0	1	0	84	0.331653	0.0001	Proteobacteria	Lhab-A4
OT1541	0	0	0	0	1	0	0	0	0	0	0	0	0	5	0.5045	0.0001	Bacteroidota	unnamed.bacV
OT1542	0	0	0	1	1	0	0	0	0	0	0	0	1	265	0.410923	0.0001	NA	NA
OT1545	0	0	0	0	1	0	0	0	0	0	0	0	1	63	0.350673	0.0001	Actinobacteriota	Luna1-A3
OT1554	0	0	0	0	0	1	0	0	0	0	0	0	0	6	0.33548	0.0001	Cyanobacteria	unnamed.Microcystis
OT1576	0	0	0	0	0	0	0	0	0	0	1	0	0	11	0.435683	0.0001	Acidobacteriota	unnamed.Geothrix
OT1580	0	1	0	0	0	0	0	0	0	0	0	0	0	2	0.494072	0.0001	Bacteroidota	unnamed.Paludibacter
OT1586	1	0	1	1	0	0	0	0	0	0	0	0	0	103	0.392238	0.0001	NA	NA
OT1589	0	0	0	0	0	0	0	0	0	1	0	1	0	87	0.349646	0.0001	Cyanobacteria	unnamed.Dolichospermum
OT1591	0	1	0	0	0	0	0	0	0	0	0	0	0	2	0.688371	0.0001	Bacteroidota	unnamed.Lentimicrobiaceae
OT1595	0	0	0	0	1	0	0	0	0	0	0	0	0	5	0.483587	0.0001	Proteobacteria	PnecC
OT1601	1	0	1	1	0	0	0	0	0	1	0	0	0	438	0.368528	0.0001	Actinobacteriota	acI-A3
OT1603	0	1	0	0	0	0	0	0	1	0	1	0	0	204	0.471673	0.0001	Planctomycetota	unnamed.CL500-3
OT1606	0	0	0	0	0	0	0	0	1	0	0	0	0	9	0.494667	0.0001	Bacteroidota	unnamed.env.OPS
OT1607	0	0	0	0	0	0	0	0	1	0	0	0	0	9	0.744308	0.0001	Planctomycetota	unnamed.Isosphaeraceae
OT1608	0	0	0	0	0	1	1	1	0	0	0	1	0	1026	0.339673	0.0001	NA	NA
OT1613	0	0	0	0	0	0	0	0	1	0	0	0	0	9	0.366471	0.0001	Proteobacteria	unnamed.Methylobacter
OT1614	0	0	0	0	0	0	0	0	1	0	0	0	0	9	0.606401	0.0001	Bacteroidota	unnamed.Chitinophagales
OT1626	0	0	0	0	1	0	0	0	0	0	0	0	0	5	0.408272	0.0001	Bacteroidota	unnamed.bacII-A
OT1657	0	0	0	0	1	0	0	0	0	0	0	0	1	63	0.396076	0.0001	Proteobacteria	Lhab-A3
OT1659	0	0	0	0	0	1	0	0	0	0	0	0	0	6	0.33382	0.0001	Cyanobacteria	unnamed.Microcystis
OT1662	0	1	0	0	0	0	0	0	1	0	0	0	0	32	0.469585	0.0001	Proteobacteria	unnamed.betIV-A
OT1663	1	0	1	1	0	0	0	0	0	0	0	0	0	103	0.383994	0.0001	Actinobacteriota	acI-C2
OT1671	0	0	0	0	0	0	0	0	1	0	0	0	0	9	0.630274	0.0001	Planctomycetota	unnamed.Pirellulaceae
OT1684	0	0	0	0	1	0	0	1	0	0	0	0	0	58	0.344999	0.0001	Actinobacteriota	acI-A1
OT1693	0	1	0	0	0	0	0	0	0	0	0	0	0	2	0.67116	0.0001	Bacteroidota	unnamed.Bacteroidetes
OT1696	1	0	1	1	0	0	1	1	0	0	0	0	0	1273	0.305125	0.0001	Cyanobacteria	unnamed.Cyanobium
OT1698	0	0	0	0	1	0	0	0	0	0	0	0	0	5	0.400289	0.0001	Bacteroidota	unnamed.bacV
OT1702	0	0	0	0	1	0	0	0	0	0	0	0	0	5	0.360207	0.0001	Proteobacteria	unnamed.TX1A-55
OT1707	0	0	0	0	1	0	0	0	0	0	0	0	0	5	0.788124	0.0001	Proteobacteria	PnecC
OT1710	0	0	0	0	0	1	1	1	0	0	0	0	0	322	0.372989	0.0001	Verrucomicrobiota	unnamed.Verrucomicrobiae
OT1711	0	0	0	0	1	0	0	0	0	0	0	0	0	5	0.591975	0.0001	Actinobacteriota	Luna1-A2
OT1716	0	0	0	0	0	0	0	0	0	0	0	0	1	13	0.430205	0.0001	Proteobacteria	unnamed.Novosphingobium
OT1717	0	0	0	0	0	0	0	0	1	0	0	0	0	9	0.338863	0.0001	Proteobacteria	alfI-B2
OT1722	0	0	0	0	0	0	0	0	1	1	1	1	0	1088	0.33653	0.0001	Proteobacteria	unnamed.Methylomonadaceae
OT1723	0	1	0	0	0	0	0	0	0	0	0	0	0	2	0.470598	0.0001	Chloroflexi	unnamed.Anaerolineaceae
OT1731	0	1	0	0	0	0	0	0	0	0	0	0	0	2	0.512322	0.0001	Campilobacterota	unnamed.Sulfurimonas
OT1735	0	0	0	0	1	0	0	0	0	0	0	0	1	63	0.351112	0.0001	Bacteroidota	unnamed.Fluviicola
OT1736	0	0	0	0	0	0	0	0	1	0	0	0	0	9	0.517804	0.0001	Proteobacteria	unnamed.Methylobacter
OT1737	0	1	0	0	0	0	0	0	0	0	0	0	0	2	0.648006	0.0001	Bacteroidota	unnamed.Bacteroidetes
OT1743	0	0	0	0	1	0	0	0	0	0	0	0	0	5	0.380056	0.0001	Verrucomicrobiota	unnamed.Verrucomicrobiae
OT1748	0	0	0	0	1	0	0	0	0	0	0	0	1	63	0.457323	0.0001	Actinobacteriota	acI-A1
OT1749	0	0	0	0	1	0	0	0	0	0	0	0	1	63	0.367496	0.0001	Bacteroidota	Flavo-A3
OT1757	0	1	0	0	0	0	0	0	0	0	0	0	0	2	0.562604	0.0001	Campilobacterota	unnamed.Sulfurimonas
OT1760	0	1	0	0	0	0	0	0	1	0	0	0	0	32	0.389334	0.0001	Proteobacteria	unnamed.Methylobacter
OT1766	1	0	1	1	0	0	0	0	0	0	0	0	0	103	0.465923	0.0001	Actinobacteriota	acI-C2
OT1780	0	0	0	0	0	0	0	0	0	1	1	1	1	1092	0.339057	0.0001	Cyanobacteria	unnamed.Snowella
OT1786	0	0	0	0	0	0	0	0	1	0	1	0	0	83	0.426019	0.0001	Planctomycetota	unnamed.CL500-3
OT1789	0	0	0	0	0	0	0	0	1	0	0	0	0	9	0.425213	0.0001	Proteobacteria	unnamed.BIyi10
OT1790	0	0	0	0	0	0	0	0	1	0	0	0	0	9	0.323999	0.0001	Verrucomicrobiota	unnamed.Verrucomicrobiae
OT1795	0	0	0	0	1	0	0	0	0	0	0	0	0	5	0.380573	0.0001	Bacteroidota	unnamed.bacV
OT1796	0	0	0	0	0	0	0	0	0	0	0	1	1	91	0.339522	0.0001	Bacteroidota	unnamed.Dinghuibacter
OT1799	0	0	0	0	0	0	0	0	0	0	0	0	1	13	0.500829	0.0001	Proteobacteria	unnamed.Novosphingobium
OT1803	0	0	0	0	0	0	0	0	1	0	1	0	0	83	0.561239	0.0001	Actinobacteriota	acI-A7
OT1805	0	1	0	0	0	0	0	0	0	0	0	0	0	2	0.429239	0.0001	Bacteroidota	unnamed.BSV13
OT1813	1	0	0	0	0	0	0	0	0	0	0	0	0	1	0.464378	0.0001	Actinobacteriota	acTH1-A1
OT1823	1	0	1	1	0	0	0	0	0	0	0	0	0	103	0.384206	0.0001	Proteobacteria	unnamed.betVI
OT1825	0	1	0	0	0	0	0	0	1	0	0	0	0	32	0.34178	0.0001	Proteobacteria	unnamed.Sulfurisoma
OT1830	0	0	0	0	0	1	1	1	0	0	0	0	0	322	0.371733	0.0001	Proteobacteria	unnamed.Roseomonas
OT1834	0	1	0	0	0	0	0	0	0	0	0	0	0	2	0.553946	0.0001	Latescibacterota	unnamed.Latescibacterota
OT1841	0	0	0	0	0	1	1	1	0	0	0	0	0	322	0.374249	0.0001	Verrucomicrobiota	unnamed.Verrucomicrobiae
OT1846	0	1	0	0	0	0	0	0	0	0	0	0	0	2	0.370292	0.0001	Desulfobacterota	unnamed.Geobacter
OT1849	0	0	0	0	1	0	0	0	0	0	0	0	0	5	0.33715	0.0001	Bacteroidota	unnamed.bacII-A
OT1852	0	0	0	0	0	0	0	0	0	0	1	0	0	11	0.353907	0.0001	Bacteroidota	unnamed.Chitinophagaceae
OT1855	0	1	0	0	0	0	0	0	0	0	0	0	0	2	0.474093	0.0001	Desulfobacterota	unnamed.Desulfocapsaceae
OT1865	0	0	0	0	1	0	0	0	0	0	0	0	0	5	0.646201	0.0001	Bacteroidota	Flavo-A3
OT1867	1	0	1	1	0	0	0	0	0	0	0	0	0	103	0.334343	0.0001	Verrucomicrobiota	unnamed.Verrucomicrobiae
OT1869	0	0	0	0	0	0	0	0	0	1	1	1	0	374	0.345547	0.0001	Cyanobacteria	unnamed.Snowella
OT1879	0	0	0	0	0	0	0	0	0	0	1	0	0	11	0.3836	0.0001	Planctomycetota	unnamed.Gemmataceae
OT1885	0	0	0	0	0	0	0	0	1	0	0	0	0	9	0.353525	0.0001	Proteobacteria	unnamed.Candidatus
OT1889	1	1	1	0	0	0	0	0	0	0	0	0	0	92	0.329869	0.0001	Actinobacteriota	acTH1-A1
OT1891	0	0	0	0	1	0	0	0	0	0	0	0	0	5	0.336635	0.0001	Bacteroidota	unnamed.bacV
OT1897	0	0	0	0	1	0	0	0	0	0	0	0	0	5	0.479246	0.0001	Proteobacteria	unnamed.alfVI
OT1901	0	1	0	0	0	0	0	0	1	0	0	0	0	32	0.438742	0.0001	Proteobacteria	unnamed.betIV-A
OT1903	0	0	0	0	0	0	0	0	1	0	0	0	0	9	0.734027	0.0001	Planctomycetota	unnamed.Isosphaeraceae
OT1916	0	1	0	0	0	0	0	0	0	0	0	0	0	2	0.62604	0.0001	Bacteroidota	Flavo-A2
OT1918	0	1	0	0	0	0	0	0	0	0	0	0	0	2	0.432779	0.0001	Planctomycetota	unnamed.Pirellulaceae
OT1927	1	0	1	1	0	0	0	0	0	0	0	0	0	103	0.408853	0.0001	Verrucomicrobiota	unnamed.Verrucomicrobiae
OT1933	0	0	0	0	1	0	0	0	0	0	0	0	0	5	0.417821	0.0001	Proteobacteria	PnecC
OT1935	0	0	0	0	1	0	0	0	0	0	0	0	1	63	0.364976	0.0001	NA	NA
OT1941	0	0	0	0	0	0	0	0	1	0	1	0	0	83	0.31842	0.0001	Proteobacteria	Rhodo
OT1945	0	1	0	0	0	0	0	0	1	0	1	0	0	204	0.358998	0.0001	Proteobacteria	unnamed.Methylomonadaceae
OT1946	0	0	0	0	1	0	0	0	0	0	0	0	0	5	0.49807	0.0001	Bacteroidota	unnamed.bacV
OT1951	0	1	0	0	0	0	0	0	0	0	0	0	0	2	0.696097	0.0001	Bacteroidota	unnamed.Bacteroidetes
OT1954	0	0	0	0	1	0	1	0	0	0	0	0	1	306	0.376829	0.0001	Proteobacteria	Lhab-A3
OT1959	0	0	0	0	0	0	0	0	1	0	0	0	0	9	0.555616	0.0001	Verrucomicrobiota	unnamed.Verrucomicrobiae
OT1966	0	0	0	1	0	0	0	0	0	0	0	0	0	4	0.348146	0.0001	NA	NA
OT1975	0	1	0	0	0	0	0	0	0	0	0	0	0	2	0.632379	0.0001	Bacteroidota	unnamed.Bacteroidetes
OT1976	0	1	0	0	0	0	0	0	1	0	0	0	0	32	0.438166	0.0001	Bacteroidota	unnamed.Ferruginibacter
OT1977	0	0	0	0	0	0	0	0	0	1	0	1	0	87	0.392785	0.0001	Cyanobacteria	unnamed.Dolichospermum
OT1997	0	0	0	0	0	0	0	0	0	0	1	1	0	89	0.328052	0.0001	Proteobacteria	unnamed.Methylobacter
OT2014	0	0	0	0	0	0	0	0	1	0	0	0	0	9	0.66788	0.0001	Planctomycetota	unnamed.Isosphaeraceae
OT2016	0	1	0	0	0	0	0	0	0	0	0	0	0	2	0.61276	0.0001	Campilobacterota	unnamed.Sulfurimonas
OT2025	0	0	0	0	0	0	0	0	1	0	0	0	0	9	0.566028	0.0001	Planctomycetota	unnamed.Gemmataceae
OT2031	0	0	0	1	1	0	0	0	0	0	0	0	1	265	0.363255	0.0001	NA	NA
OT2033	0	0	0	0	0	0	0	0	1	0	0	0	0	9	0.602852	0.0001	Proteobacteria	unnamed.Reyranella
OT2034	0	0	0	0	0	0	0	0	0	0	0	0	1	13	0.378583	0.0001	Bacteroidota	unnamed.Flavobacterium
OT2041	0	1	0	0	0	0	0	0	0	0	0	0	0	2	0.464168	0.0001	Proteobacteria	unnamed.Methylobacter
OT2042	0	0	0	0	0	0	0	0	1	0	0	0	0	9	0.516608	0.0001	Acidobacteriota	unnamed.Vicinamibacterales
OT2046	1	1	1	0	0	0	0	0	0	0	0	0	0	92	0.351498	0.0001	Actinobacteriota	acI-C2
OT2052	0	1	0	0	0	0	0	0	0	0	0	0	0	2	0.507621	0.0001	Proteobacteria	unnamed.Methylobacter
OT2053	1	0	1	1	0	0	0	0	0	0	0	0	0	103	0.402737	0.0001	Actinobacteriota	acI-C2
OT2056	0	0	0	0	1	0	0	0	0	0	0	0	0	5	0.567369	0.0001	Bacteroidota	unnamed.bacII-A
OT2064	0	1	0	0	0	0	0	0	1	0	1	0	0	204	0.4006	0.0001	Proteobacteria	unnamed.betIV-A
OT2067	0	0	0	0	0	0	0	0	0	1	0	1	0	87	0.355861	0.0001	Cyanobacteria	unnamed.Snowella
OT2073	0	0	0	0	1	0	0	0	0	0	0	0	1	63	0.423884	0.0001	Proteobacteria	Lhab-A3
OT2074	0	0	0	0	0	1	1	1	1	0	0	0	0	1023	0.420739	0.0001	Bacteroidota	bacI-A1
OT2075	0	0	0	0	0	0	0	0	1	0	0	0	0	9	0.370084	0.0001	Bdellovibrionota	unnamed.OM27
OT2082	0	0	0	0	0	1	1	1	0	1	0	1	1	4076	0.311087	0.0001	NA	NA
OT2085	0	1	0	0	0	0	0	0	0	0	0	0	0	2	0.698233	0.0001	Bacteroidota	unnamed.Lentimicrobiaceae
OT2086	0	0	0	0	0	1	1	0	0	0	0	0	0	64	0.367427	0.0001	Verrucomicrobiota	unnamed.Verrucomicrobiae
OT2099	0	1	0	0	0	0	0	0	0	0	0	0	0	2	0.50296	0.0001	Bacteroidota	unnamed.ST-12K33
OT2107	0	0	0	0	1	0	0	0	0	0	0	0	1	63	0.439546	0.0001	Bacteroidota	unnamed.bacII-A
OT2115	0	0	0	0	0	0	0	0	1	0	1	0	0	83	0.557129	0.0001	Planctomycetota	unnamed.CL500-3
OT2116	0	0	0	0	0	1	1	1	0	0	0	0	0	322	0.343994	0.0001	Proteobacteria	unnamed.Roseomonas
OT2121	0	1	0	0	0	0	0	0	1	0	0	0	0	32	0.37798	0.0001	Actinobacteriota	unnamed.hgcI
OT2125	0	0	0	0	0	0	0	0	1	0	1	0	0	83	0.430493	0.0001	Actinobacteriota	unnamed.acI-C
OT2128	0	1	0	0	0	0	0	0	1	0	0	0	0	32	0.438019	0.0001	Proteobacteria	unnamed.betIV-A
OT2129	0	0	0	0	1	0	0	0	0	0	0	0	1	63	0.33892	0.0001	Bacteroidota	unnamed.Fluviicola
OT2130	0	0	0	0	1	0	0	0	0	0	0	0	0	5	0.563838	0.0001	Bacteroidota	unnamed.bacIII-A
OT2133	0	0	0	0	0	0	0	0	0	0	1	0	0	11	0.477431	0.0001	Proteobacteria	unnamed.Methylobacter
OT2138	0	1	0	0	0	0	0	0	0	0	0	0	0	2	0.655966	0.0001	Bacteroidota	unnamed.Bacteroidetes
OT2140	0	1	0	0	0	0	0	0	0	0	0	0	0	2	0.628923	0.0001	Bacteroidota	unnamed.LKC2.127-25
OT2147	0	1	0	0	0	0	0	0	1	0	0	0	0	32	0.393005	0.0001	Verrucomicrobiota	unnamed.Luteolibacter
OT2148	0	0	0	0	1	0	0	0	0	0	0	0	0	5	0.702069	0.0001	Proteobacteria	PnecC
OT2153	0	1	0	0	0	0	0	0	1	0	0	0	0	32	0.420655	0.0001	Actinobacteriota	unnamed.hgcI
OT2159	0	1	0	0	0	0	0	0	0	0	0	0	0	2	0.592777	0.0001	Proteobacteria	unnamed.Hydrogenophilaceae
OT2161	0	0	0	0	1	0	0	0	0	0	0	0	1	63	0.577467	0.0001	Proteobacteria	Lhab-A3
OT2166	0	1	0	0	0	0	0	0	0	0	0	0	0	2	0.470267	0.0001	Bacteroidota	unnamed.bacVI
OT2173	0	1	0	0	0	0	0	0	0	0	1	0	0	34	0.402546	0.0001	Bacteroidota	unnamed.NS11-12
OT2174	0	0	0	0	0	0	0	0	1	0	0	0	0	9	0.396254	0.0001	Proteobacteria	unnamed.Methylobacter
OT2176	0	0	0	0	0	1	1	1	0	0	0	0	0	322	0.356298	0.0001	Verrucomicrobiota	unnamed.Verrucomicrobiae
OT2192	0	1	0	0	0	0	0	0	0	0	0	0	0	2	0.615608	0.0001	Desulfobacterota	unnamed.Desulfobacteraceae
OT2195	0	0	0	0	1	0	0	0	0	0	0	0	0	5	0.441712	0.0001	Bacteroidota	Flavo-A3
OT2203	0	1	0	0	0	0	0	0	0	0	0	0	0	2	0.454692	0.0001	Proteobacteria	unnamed.Hydrogenophilaceae
OT2222	0	1	0	0	0	0	0	0	0	0	0	0	0	2	0.576858	0.0001	Firmicutes	unnamed.Anaerovorax
OT2226	0	0	1	1	0	0	0	0	0	0	0	0	0	37	0.336322	0.0001	Verrucomicrobiota	unnamed.Verrucomicrobiae
OT2231	1	0	1	1	0	0	0	0	0	0	0	0	0	103	0.371265	0.0001	Actinobacteriota	acI-A4
OT2235	0	0	0	0	0	0	0	0	0	0	1	0	0	11	0.330392	0.0001	Planctomycetota	unnamed.Gemmataceae
OT2243	0	0	0	0	0	1	1	1	0	0	1	0	0	1025	0.315264	0.0001	Bacteroidota	unnamed.Flavobacterium
OT2245	0	1	0	0	0	0	0	0	0	0	0	0	0	2	0.720049	0.0001	Bacteroidota	unnamed.Lentimicrobiaceae
OT2247	0	1	0	0	0	0	0	0	0	0	0	0	0	2	0.602743	0.0001	Desulfobacterota	unnamed.Trichlorobacter
OT2252	0	0	0	0	0	0	0	0	1	0	1	0	0	83	0.396621	0.0001	Proteobacteria	unnamed.Rhodoferax
OT2253	0	1	0	0	0	0	0	0	0	0	0	0	0	2	0.599983	0.0001	Campilobacterota	unnamed.Sulfurimonas
OT2255	1	0	1	1	0	0	0	0	0	0	0	0	0	103	0.416739	0.0001	Proteobacteria	unnamed.betVI
OT2258	0	1	0	0	0	0	0	0	0	0	0	0	0	2	0.65096	0.0001	Bacteroidota	unnamed.Bacteroidetes
OT2270	0	0	0	0	0	0	0	0	0	1	0	1	0	87	0.375526	0.0001	Cyanobacteria	unnamed.Dolichospermum
OT2282	0	0	0	0	0	0	0	0	1	0	0	0	0	9	0.399655	0.0001	Bacteroidota	unnamed.Fluviicola
OT2289	0	1	0	0	0	0	0	0	0	0	0	0	0	2	0.608442	0.0001	Bacteroidota	unnamed.Bacteroidetes
OT2291	0	0	0	0	1	0	0	0	0	0	0	0	0	5	0.48917	0.0001	Bacteroidota	unnamed.bacV
OT2295	0	0	0	0	0	0	0	0	1	0	0	0	0	9	0.746582	0.0001	Planctomycetota	unnamed.Isosphaeraceae
OT2315	0	1	0	0	0	0	0	0	0	0	0	0	0	2	0.512285	0.0001	Bacteroidota	unnamed.Lentimicrobium
OT2316	0	1	0	0	0	0	0	0	0	0	0	0	0	2	0.70638	0.0001	Bacteroidota	unnamed.Lentimicrobiaceae
OT2324	1	0	1	1	0	0	0	0	0	0	0	0	0	103	0.419205	0.0001	Actinobacteriota	acI-C2
OT2333	0	1	0	0	0	0	0	0	0	0	0	0	0	2	0.549653	0.0001	Firmicutes	unnamed.Anaerovorax
OT2334	0	1	0	0	0	0	0	0	1	0	0	0	0	32	0.397245	0.0001	Proteobacteria	unnamed.Methylobacter
OT2337	0	1	0	0	0	0	0	0	0	0	0	0	0	2	0.474716	0.0001	Campilobacterota	unnamed.Sulfuricurvum
OT2340	0	0	0	0	0	0	0	0	1	0	0	0	0	9	0.384583	0.0001	Acidobacteriota	unnamed.Candidatus
OT2348	0	0	0	0	0	0	0	0	1	0	0	0	0	9	0.391407	0.0001	Proteobacteria	unnamed.Candidatus
OT2354	1	0	1	1	0	0	0	0	0	0	0	0	0	103	0.371709	0.0001	Proteobacteria	unnamed.betVI
OT2362	0	1	0	0	0	0	0	0	0	0	0	0	0	2	0.601965	0.0001	Desulfobacterota	unnamed.Desulfatirhabdium
OT2363	0	1	0	0	0	0	0	0	0	0	0	0	0	2	0.580083	0.0001	Bacteroidota	unnamed.BSV13
OT2368	0	1	0	0	0	0	0	0	0	0	0	0	0	2	0.528532	0.0001	Bacteroidota	unnamed.Rikenellaceae
OT2369	0	1	0	0	0	0	0	0	0	0	0	0	0	2	0.435468	0.0001	Bacteroidota	unnamed.Paludibacter
OT2370	0	0	0	0	0	0	0	0	1	0	1	0	0	83	0.459842	0.0001	Planctomycetota	unnamed.CL500-3
OT2383	0	0	0	0	1	0	0	0	0	0	0	0	0	5	0.447799	0.0001	Bacteroidota	unnamed.bacV
OT2397	0	0	0	0	0	0	0	0	1	0	0	0	0	9	0.367037	0.0001	Verrucomicrobiota	unnamed.Opitutus
OT2407	0	0	0	0	0	0	0	0	1	0	0	0	0	9	0.410267	0.0001	Bacteroidota	Flavo-A2
OT2408	0	1	0	0	0	0	0	0	0	0	0	0	0	2	0.607193	0.0001	Bacteroidota	unnamed.Bacteroidetes
OT2409	0	1	0	0	0	0	0	0	1	0	0	0	0	32	0.394689	0.0001	Proteobacteria	unnamed.Methylobacter
OT2415	0	0	0	0	0	0	0	0	1	0	0	0	0	9	0.364645	0.0001	NA	NA
OT2416	0	1	0	0	0	0	0	0	1	1	1	0	0	753	0.353497	0.0001	Proteobacteria	unnamed.betIV-A
OT2421	0	0	0	0	0	0	0	0	1	0	1	0	0	83	0.469981	0.0001	Planctomycetota	unnamed.CL500-3
OT2425	0	0	0	0	0	0	0	0	1	1	1	1	0	1088	0.397733	0.0001	Proteobacteria	unnamed.Methylomonadaceae
OT2426	0	1	0	0	0	0	0	0	0	0	0	0	0	2	0.48185	0.0001	Bacteroidota	unnamed.BSV13
OT2433	0	1	0	0	0	0	0	0	0	0	0	0	0	2	0.532462	0.0001	Verrucomicrobiota	unnamed.WCHB1-41
OT2446	0	0	0	0	1	0	1	0	0	0	0	0	1	306	0.306741	0.0001	Actinobacteriota	acI-A1
OT2452	0	0	0	0	0	0	0	0	1	0	0	0	0	9	0.497703	0.0001	Proteobacteria	unnamed.JL-ETNP-Z34
OT2464	0	1	0	0	0	0	0	0	0	0	0	0	0	2	0.315701	0.0001	Proteobacteria	unnamed.Candidatus
OT2468	0	1	0	0	0	0	0	0	0	0	1	0	0	34	0.460459	0.0001	Desulfobacterota	unnamed.Geobacter
OT2497	0	0	0	0	0	0	0	0	1	0	0	0	0	9	0.446516	0.0001	Verrucomicrobiota	unnamed.Ga0074140
OT2501	0	0	0	0	0	0	0	0	1	0	0	0	0	9	0.333093	0.0001	Proteobacteria	unnamed.Methylobacter
OT2507	0	1	0	0	0	0	0	0	0	0	0	0	0	2	0.412261	0.0001	Verrucomicrobiota	unnamed.GWF2-44-16
OT2521	0	0	0	0	0	0	0	0	1	0	0	0	0	9	0.473399	0.0001	Bacteroidota	unnamed.KD3-93
OT2523	0	0	0	0	1	1	0	0	0	0	0	0	1	300	0.410174	0.0001	Proteobacteria	Lhab-A3
OT2534	0	0	0	0	0	0	0	0	1	0	0	0	0	9	0.394952	0.0001	Actinobacteriota	unnamed.hgcI
OT2539	0	1	0	0	0	0	0	0	0	0	1	0	0	34	0.356582	0.0001	Desulfobacterota	unnamed.Desulfatirhabdium
OT2547	0	1	0	0	0	0	0	0	0	0	0	0	0	2	0.624422	0.0001	Bacteroidota	unnamed.WCHB1-32
OT2556	0	0	0	0	0	0	0	0	1	0	0	0	0	9	0.64514	0.0001	Bacteroidota	unnamed.Chitinophagales
OT2561	0	0	0	0	0	0	0	0	1	0	0	0	0	9	0.715266	0.0001	Planctomycetota	unnamed.Isosphaeraceae
OT2563	0	0	0	0	0	1	1	1	0	0	0	0	0	322	0.361334	0.0001	Verrucomicrobiota	unnamed.Verrucomicrobiae
OT2577	0	0	0	0	0	0	0	0	1	0	1	0	0	83	0.379795	0.0001	Acidobacteriota	unnamed.Candidatus
OT2580	0	1	0	0	0	0	0	0	0	0	0	0	0	2	0.53255	0.0001	Acidobacteriota	unnamed.Holophagaceae
OT2582	0	1	0	0	0	0	0	0	0	0	0	0	0	2	0.566108	0.0001	Bacteroidota	Flavo-A2
OT2584	0	0	0	0	0	0	0	0	1	0	0	0	0	9	0.357139	0.0001	Bacteroidota	unnamed.Flavobacterium
OT2585	0	0	0	0	0	0	0	0	1	0	0	0	0	9	0.369492	0.0001	Verrucomicrobiota	unnamed.Verrucomicrobiae
OT2586	0	1	0	0	0	0	0	0	0	0	0	0	0	2	0.594255	0.0001	Verrucomicrobiota	unnamed.WCHB1-41
OT2607	0	0	0	0	0	1	1	0	0	0	0	0	0	64	0.412731	0.0001	Verrucomicrobiota	unnamed.Verrucomicrobiae
OT2609	0	0	0	0	0	0	0	0	0	1	0	0	1	88	0.316926	0.0001	Actinobacteriota	acI-A1
OT2616	0	0	0	0	1	0	0	0	0	0	0	0	0	5	0.568538	0.0001	Bacteroidota	unnamed.bacIII-A
OT2617	0	0	0	0	1	0	0	0	0	0	0	0	0	5	0.37376	0.0001	Bacteroidota	unnamed.bacV
OT2621	0	0	0	0	0	0	0	0	1	0	0	0	0	9	0.647935	0.0001	Planctomycetota	unnamed.Isosphaeraceae
OT2625	0	0	0	0	1	0	0	0	0	0	0	0	1	63	0.379176	0.0001	Proteobacteria	unnamed.Aquabacterium
OT2629	0	0	0	0	0	0	0	0	1	0	0	0	0	9	0.671786	0.0001	Planctomycetota	unnamed.Isosphaeraceae
OT2633	0	1	0	0	0	0	0	0	0	0	0	0	0	2	0.593617	0.0001	Bacteroidota	unnamed.Paludibacter
OT2636	0	1	0	0	0	0	0	0	0	0	0	0	0	2	0.425751	0.0001	Bacteroidota	unnamed.BSV13
OT2654	0	0	0	0	1	0	0	0	0	0	0	0	1	63	0.338508	0.0001	NA	NA
OT2665	0	0	0	0	0	0	0	0	1	0	0	0	0	9	0.370393	0.0001	Proteobacteria	unnamed.TRA3-20
OT2669	0	1	0	0	0	0	0	0	0	0	0	0	0	2	0.651973	0.0001	Bacteroidota	unnamed.LKC2.127-25
OT2679	0	0	0	0	1	0	0	0	0	0	0	0	1	63	0.474028	0.0001	Actinobacteriota	acI-A1
OT2686	0	1	0	0	0	0	0	0	0	0	0	0	0	2	0.49307	0.0001	Verrucomicrobiota	unnamed.WCHB1-41
OT2688	0	1	0	0	0	0	0	0	0	0	0	0	0	2	0.606408	0.0001	Bacteroidota	unnamed.WCHB1-32
OT2695	0	1	0	0	0	0	0	0	0	0	0	0	0	2	0.537486	0.0001	Bacteroidota	unnamed.Bacteroidetes
OT2703	0	1	0	0	0	0	0	0	0	0	1	0	0	34	0.433814	0.0001	Proteobacteria	unnamed.Sulfuritalea
OT2707	0	0	0	0	0	0	0	0	1	0	0	0	0	9	0.465089	0.0001	Proteobacteria	unnamed.Pseudolabrys
OT2710	0	1	0	0	0	0	0	0	0	0	0	0	0	2	0.639068	0.0001	Bacteroidota	unnamed.Bacteroidetes
OT2719	0	1	0	0	0	0	0	0	0	0	0	0	0	2	0.722204	0.0001	Bacteroidota	unnamed.Lentimicrobiaceae
OT2743	0	0	0	0	1	0	0	0	0	0	0	0	0	5	0.453444	0.0001	Bacteroidota	unnamed.bacV
OT2769	0	0	0	0	0	0	0	0	1	0	0	0	0	9	0.585057	0.0001	Bacteroidota	unnamed.Chitinophagales
OT2787	0	1	0	0	0	0	0	0	0	0	0	0	0	2	0.482625	0.0001	Verrucomicrobiota	unnamed.Oligosphaera
OT2800	0	1	0	0	0	0	0	0	0	0	0	0	0	2	0.615801	0.0001	Bacteroidota	unnamed.Bacteroidetes
OT2840	0	0	0	0	0	1	1	0	0	0	0	0	0	64	0.353471	0.0001	Cyanobacteria	unnamed.Microcystis
OT2859	0	0	0	0	0	1	0	0	0	0	0	0	0	6	0.368718	0.0001	Verrucomicrobiota	unnamed.Verrucomicrobiae
OT2862	0	0	0	0	1	0	0	0	0	0	0	0	1	63	0.424753	0.0001	Actinobacteriota	acI-A1
OT2863	0	1	0	0	0	0	0	0	0	0	1	0	0	34	0.439328	0.0001	Proteobacteria	unnamed.Sulfurisoma
OT2882	0	0	0	0	1	0	0	0	0	0	0	0	0	5	0.386177	0.0001	Proteobacteria	unnamed.Marimicrobium
OT2891	0	0	0	0	1	0	0	0	0	0	0	0	1	63	0.58181	0.0001	Proteobacteria	Lhab-A3
OT2902	0	1	0	0	0	0	0	0	0	0	0	0	0	2	0.448668	0.0001	Planctomycetota	unnamed.CPla-3
OT2952	0	0	0	0	1	0	0	0	0	0	0	0	0	5	0.398423	0.0001	Actinobacteriota	Luna1-A2
OT3038	0	1	0	0	0	0	0	0	0	0	0	0	0	2	0.66089	0.0001	Bacteroidota	unnamed.Bacteroidetes
OT3063	0	0	0	0	0	0	0	0	1	0	0	0	0	9	0.432084	0.0001	Planctomycetota	unnamed.CL500-3
OT3071	0	0	0	0	1	0	0	0	0	0	0	0	0	5	0.467924	0.0001	Bacteroidota	unnamed.Fluviicola
OT3075	0	0	0	0	1	0	0	0	0	0	0	0	1	63	0.424492	0.0001	NA	NA
OT3140	0	0	0	0	0	0	0	0	1	0	1	0	0	83	0.390518	0.0001	Bacteroidota	unnamed.37-13
OT3147	0	0	0	0	1	0	0	0	0	0	0	0	0	5	0.378904	0.0001	Cyanobacteria	unnamed.Pseudanabaena
OT3378	0	0	0	0	1	0	0	0	0	0	0	0	0	5	0.296604	0.0001	Chloroflexi	unnamed.Roseiflexaceae
OT3423	0	0	0	0	0	0	0	0	0	0	1	0	0	11	0.431512	0.0001	Chloroflexi	unnamed.Anaerolinea
OT3523	0	0	0	0	0	0	0	0	1	0	0	0	0	9	0.460142	0.0001	Planctomycetota	unnamed.CL500-3
OT3934	0	0	0	0	0	0	0	0	0	0	1	0	0	11	0.351448	0.0001	Firmicutes	unnamed.Ruminiclostridium
OT46	0	0	0	0	1	0	0	0	0	0	0	0	0	5	0.307747	0.0002	Proteobacteria	Lhab-A1
OT74	0	0	0	0	1	0	0	0	0	1	0	1	1	1021	0.319896	0.0002	Proteobacteria	Lhab-A1
OT85	0	0	0	0	0	1	1	0	0	1	1	1	0	2340	0.303768	0.0002	Verrucomicrobiota	unnamed.Verrucomicrobiae
OT91	0	0	0	0	0	1	1	0	0	1	0	1	0	1033	0.286134	0.0002	Verrucomicrobiota	unnamed.Verrucomicrobiae
OT93	0	0	0	1	1	0	0	0	0	1	0	1	1	2182	0.307465	0.0002	Proteobacteria	Lhab-A1
OT108	0	0	0	0	1	0	0	0	0	0	0	1	1	321	0.322524	0.0002	Proteobacteria	Lhab-A1
OT137	1	0	1	1	0	1	0	0	0	0	0	0	0	434	0.327654	0.0002	NA	NA
OT212	0	0	0	1	1	0	0	0	0	0	0	1	1	910	0.292055	0.0002	Proteobacteria	Lhab-A1
OT235	0	0	0	0	0	1	1	1	0	1	0	1	0	2329	0.305631	0.0002	Verrucomicrobiota	unnamed.Verrucomicrobiae
OT278	0	0	0	0	1	0	0	0	0	0	0	0	1	63	0.312129	0.0002	NA	NA
OT288	1	0	1	1	0	0	0	0	0	1	1	1	0	2790	0.30061	0.0002	Bacteroidota	Aquir
OT291	1	0	1	1	0	1	1	1	0	0	1	0	0	4616	0.289742	0.0002	Actinobacteriota	Phila
OT313	1	0	1	1	0	0	0	0	0	0	0	0	0	103	0.316163	0.0002	Actinobacteriota	Luna1-A2
OT318	0	0	0	0	1	0	0	0	0	0	0	0	1	63	0.294479	0.0002	Proteobacteria	Lhab-A1
OT320	0	1	0	0	0	0	0	0	1	1	1	1	0	1913	0.319943	0.0002	Proteobacteria	unnamed.Methylomonadaceae
OT346	0	0	0	1	1	0	1	0	0	1	0	1	1	3939	0.315247	0.0002	Proteobacteria	Lhab-A1
OT360	0	1	0	0	0	0	0	0	0	0	1	0	0	34	0.319469	0.0002	Verrucomicrobiota	unnamed.Opitutus
OT376	0	0	0	0	1	0	0	0	0	0	0	0	1	63	0.318682	0.0002	NA	NA
OT431	0	1	0	0	0	0	0	0	1	0	1	0	0	204	0.315801	0.0002	Actinobacteriota	acI-A7
OT451	1	0	1	1	0	1	1	1	0	0	1	1	0	6351	0.287769	0.0002	Actinobacteriota	Phila
OT453	1	0	1	1	0	1	0	0	0	1	0	0	0	1269	0.332783	0.0002	Actinobacteriota	acTH1-A1
OT468	0	0	0	0	0	0	0	0	0	0	1	0	0	11	0.303421	0.0002	Planctomycetota	unnamed.Isosphaeraceae
OT479	1	0	1	1	0	0	0	0	0	0	0	0	0	103	0.326149	0.0002	Bacteroidota	bacI-A1
OT486	0	0	0	0	0	1	1	0	0	0	0	0	0	64	0.320654	0.0002	Cyanobacteria	unnamed.Microcystis
OT489	0	0	0	0	1	1	0	1	1	1	1	0	1	5792	0.299629	0.0002	Proteobacteria	unnamed.betIV-A
OT515	0	0	0	0	1	0	0	0	0	0	0	0	0	5	0.312138	0.0002	Proteobacteria	Lhab-A1
OT527	0	0	0	0	1	0	0	0	0	0	0	0	1	63	0.33053	0.0002	NA	NA
OT602	0	0	0	0	0	0	0	1	1	0	1	0	0	359	0.333734	0.0002	Verrucomicrobiota	unnamed.Verrucomicrobiae
OT638	0	0	0	0	1	0	0	0	0	0	0	0	0	5	0.31197	0.0002	Actinobacteriota	acI-A1
OT639	1	0	0	1	0	1	1	0	0	0	0	0	1	1411	0.310786	0.0002	NA	NA
OT655	0	0	0	0	1	0	0	0	0	0	0	0	1	63	0.310682	0.0002	NA	NA
OT673	0	1	0	0	0	0	0	0	1	0	0	0	0	32	0.320258	0.0002	Proteobacteria	unnamed.Candidatus
OT693	0	0	0	1	0	1	1	0	0	0	0	0	1	916	0.31545	0.0002	Bacteroidota	unnamed.bacV
OT708	0	0	0	0	1	0	0	0	0	0	0	0	1	63	0.330304	0.0002	NA	NA
OT798	0	0	0	1	0	1	1	1	0	0	0	0	1	2188	0.308743	0.0002	Bacteroidota	unnamed.bacV
OT813	1	0	1	1	0	1	0	0	0	1	1	1	1	6378	0.29138	0.0002	Actinobacteriota	acI-A3
OT873	0	0	0	0	0	0	1	1	1	1	1	1	0	4089	0.319912	0.0002	Verrucomicrobiota	unnamed.SH3-11
OT885	1	0	1	1	0	0	0	0	0	0	0	0	0	103	0.335495	0.0002	Cyanobacteria	unnamed.Aphanizomenon
OT937	0	0	0	0	0	0	0	0	0	1	0	1	0	87	0.320849	0.0002	Cyanobacteria	unnamed.Dolichospermum
OT950	0	0	0	1	0	0	0	0	0	0	0	0	0	4	0.318979	0.0002	NA	NA
OT982	0	0	0	0	1	0	0	0	0	0	0	0	0	5	0.351492	0.0002	Bacteroidota	unnamed.bacII-A
OT1024	0	0	0	0	1	0	0	0	0	0	0	0	0	5	0.328001	0.0002	Bacteroidota	unnamed.Flavobacterium
OT1100	0	0	0	1	1	0	0	0	0	0	0	0	1	265	0.354446	0.0002	NA	NA
OT1131	0	0	0	0	0	0	0	0	1	0	1	0	0	83	0.33331	0.0002	Verrucomicrobiota	unnamed.Lacunisphaera
OT1141	0	0	0	0	0	0	0	0	1	0	0	0	0	9	0.324385	0.0002	Verrucomicrobiota	unnamed.Verrucomicrobiae
OT1201	0	0	0	0	0	1	0	0	0	0	0	0	0	6	0.318939	0.0002	Cyanobacteria	unnamed.Microcystis
OT1206	0	1	0	0	0	0	0	0	1	0	1	0	0	204	0.360936	0.0002	Proteobacteria	unnamed.Methylomonadaceae
OT1213	0	0	0	0	1	0	0	0	0	0	0	0	1	63	0.335704	0.0002	Actinobacteriota	Luna2
OT1236	0	0	0	0	0	0	0	0	1	0	1	0	0	83	0.323792	0.0002	Proteobacteria	unnamed.Methylomonadaceae
OT1267	0	1	0	0	0	0	0	0	0	0	0	0	0	2	0.362387	0.0002	Bacteroidota	unnamed.BSV13
OT1308	0	0	0	0	0	0	0	0	0	1	1	1	0	374	0.338007	0.0002	Proteobacteria	unnamed.Caulobacter
OT1322	0	0	0	0	0	1	1	1	0	0	0	0	0	322	0.349453	0.0002	Proteobacteria	unnamed.Roseomonas
OT1344	0	0	0	0	0	1	1	1	0	0	0	0	0	322	0.335079	0.0002	Proteobacteria	unnamed.alphaI
OT1400	0	0	0	0	0	1	1	1	0	1	0	1	1	4076	0.300665	0.0002	NA	NA
OT1483	0	0	0	0	0	0	0	0	0	1	0	0	1	88	0.305102	0.0002	Actinobacteriota	acI-A1
OT1505	0	0	0	0	0	1	1	1	0	0	0	1	1	2333	0.314403	0.0002	NA	NA
OT1527	1	0	1	1	0	0	0	0	0	0	0	1	0	440	0.352097	0.0002	Bacteroidota	unnamed.bacI
OT1600	0	0	0	0	0	1	1	0	0	0	0	0	0	64	0.339455	0.0002	Cyanobacteria	unnamed.Microcystis
OT1616	0	0	0	0	0	1	1	0	0	0	0	0	0	64	0.325999	0.0002	Cyanobacteria	unnamed.Microcystis
OT1637	0	0	0	0	0	0	0	0	1	0	0	0	0	9	0.346798	0.0002	Verrucomicrobiota	unnamed.Verrucomicrobiae
OT1700	0	0	0	0	0	0	1	1	0	0	0	0	0	71	0.32443	0.0002	Verrucomicrobiota	unnamed.Xip-A1
OT1705	0	0	0	0	0	1	1	0	0	0	0	0	0	64	0.334241	0.0002	Verrucomicrobiota	unnamed.Verrucomicrobiae
OT1709	0	0	0	0	0	0	0	1	1	0	1	0	0	359	0.316041	0.0002	Proteobacteria	Lhab-A4
OT1727	1	0	1	1	0	0	0	0	0	0	0	0	0	103	0.335031	0.0002	Cyanobacteria	unnamed.Cyanobium
OT1747	0	0	0	0	0	1	1	1	0	0	0	0	0	322	0.338373	0.0002	Proteobacteria	unnamed.Roseomonas
OT1810	0	1	0	0	0	0	0	0	1	0	0	0	0	32	0.332257	0.0002	Bacteroidota	unnamed.NS11-12
OT1880	0	0	0	0	0	0	0	0	1	0	1	0	0	83	0.325782	0.0002	Planctomycetota	unnamed.CL500-3
OT1895	1	0	1	0	0	0	0	0	0	0	0	0	0	15	0.356391	0.0002	Chloroflexi	unnamed.SL56
OT1905	0	0	0	0	0	1	0	0	0	0	0	0	0	6	0.346571	0.0002	Cyanobacteria	unnamed.Microcystis
OT1913	0	0	0	0	0	0	0	0	1	0	1	0	0	83	0.355267	0.0002	Proteobacteria	unnamed.Methylomonadaceae
OT1919	0	0	0	0	0	0	0	0	1	0	0	0	0	9	0.314885	0.0002	Verrucomicrobiota	unnamed.Verrucomicrobiae
OT2011	0	0	0	0	0	0	0	0	0	1	1	1	1	1092	0.34577	0.0002	Cyanobacteria	unnamed.Snowella
OT2061	0	0	0	0	0	0	0	0	0	1	1	1	1	1092	0.326919	0.0002	Cyanobacteria	unnamed.Snowella
OT2069	0	0	0	0	0	1	1	0	0	0	0	0	0	64	0.355031	0.0002	Cyanobacteria	unnamed.Microcystis
OT2070	1	0	1	0	0	1	0	0	0	0	0	0	0	105	0.321052	0.0002	Proteobacteria	unnamed.SM1B06
OT2080	0	0	0	0	0	0	0	1	0	0	1	0	0	79	0.327975	0.0002	Bacteroidota	unnamed.Chitinophagaceae
OT2194	0	0	0	0	0	1	0	0	0	0	0	0	0	6	0.344196	0.0002	Proteobacteria	unnamed.Sphingorhabdus
OT2263	0	0	0	0	0	0	0	1	0	0	0	0	0	8	0.33497	0.0002	Proteobacteria	unnamed.R7C24
OT2294	0	1	0	0	0	0	0	0	1	0	0	0	0	32	0.325004	0.0002	Proteobacteria	unnamed.Methylomonadaceae
OT2353	0	0	0	0	0	0	0	0	1	0	0	0	0	9	0.327878	0.0002	Verrucomicrobiota	unnamed.Verrucomicrobiae
OT2441	0	0	0	0	1	0	1	0	0	0	0	0	0	57	0.327104	0.0002	Bacteroidota	unnamed.bacII-A
OT2520	0	0	0	1	0	0	0	0	0	1	0	1	1	965	0.315729	0.0002	Bacteroidota	unnamed.Dinghuibacter
OT2745	0	0	0	0	0	0	0	0	0	1	1	1	0	374	0.339835	0.0002	Cyanobacteria	unnamed.Snowella
OT2986	0	0	0	0	0	0	0	0	1	0	0	0	0	9	0.339269	0.0002	Chloroflexi	unnamed.Roseiflexaceae
OT62	0	0	0	0	1	0	0	0	0	1	0	1	1	1021	0.298962	0.0003	Proteobacteria	Lhab-A1
OT92	1	1	1	1	0	1	1	1	0	1	0	1	0	7174	0.293311	0.0003	Proteobacteria	PnecB
OT98	1	0	1	1	0	0	0	0	0	0	0	0	0	103	0.312362	0.0003	Cyanobacteria	unnamed.Aphanizomenon
OT113	0	0	0	0	0	1	0	0	0	0	0	0	0	6	0.29168	0.0003	NA	NA
OT154	0	0	0	0	0	1	1	0	0	1	0	1	0	1033	0.287763	0.0003	Verrucomicrobiota	unnamed.Verrucomicrobiae
OT155	1	0	1	1	1	1	1	1	0	1	0	1	1	7987	0.29194	0.0003	NA	NA
OT169	1	0	1	1	0	0	0	0	0	0	0	1	0	440	0.283881	0.0003	Actinobacteriota	acI-A3
OT195	1	0	1	1	1	1	1	0	0	1	0	1	1	7447	0.286548	0.0003	Bacteroidota	bacI-A1
OT246	1	0	1	0	0	1	1	1	0	1	0	1	0	4759	0.286074	0.0003	Proteobacteria	PnecB
OT305	1	0	1	1	0	0	0	0	0	1	0	1	0	1289	0.301656	0.0003	Actinobacteriota	acI-A3
OT334	1	0	1	1	0	0	0	0	0	0	1	1	1	2793	0.29825	0.0003	NA	NA
OT357	1	0	1	1	0	0	0	0	0	0	0	0	0	103	0.308332	0.0003	Cyanobacteria	unnamed.Aphanizomenon
OT379	0	1	0	0	0	0	0	0	0	1	1	1	0	759	0.299301	0.0003	Bacteroidota	Pedo
OT380	1	0	1	0	0	1	1	1	1	1	0	1	1	7543	0.29515	0.0003	Proteobacteria	LD28
OT383	1	0	1	1	0	1	1	1	0	1	0	1	1	7493	0.287408	0.0003	NA	NA
OT428	0	0	0	0	1	0	0	0	1	0	1	0	1	1017	0.30507	0.0003	Proteobacteria	unnamed.betIV-A
OT462	1	0	1	1	0	0	0	1	0	0	0	0	0	436	0.293781	0.0003	Cyanobacteria	unnamed.Aphanizomenon
OT512	0	1	0	0	1	0	0	0	0	1	1	0	0	701	0.286379	0.0003	Bacteroidota	bacI-A1
OT570	1	0	1	1	0	0	0	0	0	1	0	1	0	1289	0.307188	0.0003	Bacteroidota	Aquir
OT611	0	0	0	0	0	1	1	0	0	0	0	0	0	64	0.316255	0.0003	Cyanobacteria	unnamed.Microcystis
OT630	0	1	0	0	0	0	0	0	1	1	1	1	0	1913	0.28343	0.0003	Actinobacteriota	acI-A7
OT644	1	0	1	1	0	1	1	0	0	0	0	0	0	1266	0.293733	0.0003	Actinobacteriota	Phila
OT742	1	0	1	1	0	0	0	0	0	0	0	0	0	103	0.300547	0.0003	Actinobacteriota	Luna1-A2
OT753	0	0	0	0	1	0	0	0	0	0	0	0	1	63	0.305692	0.0003	NA	NA
OT824	0	0	0	0	1	1	0	1	0	0	0	0	0	295	0.309421	0.0003	Bacteroidota	unnamed.NS11-12
OT843	0	0	0	1	0	1	1	1	0	0	0	0	1	2188	0.334613	0.0003	Proteobacteria	PnecD
OT902	0	0	0	0	0	1	1	1	0	1	1	1	1	5808	0.312864	0.0003	NA	NA
OT924	0	0	0	0	0	0	0	0	0	1	0	1	1	376	0.299276	0.0003	Proteobacteria	unnamed.Polynucleobacter
OT929	0	0	0	0	1	1	1	0	1	1	1	0	0	4022	0.294467	0.0003	Proteobacteria	unnamed.betIV-A
OT970	0	0	0	0	0	0	0	0	0	1	0	1	1	376	0.306582	0.0003	Cyanobacteria	unnamed.Snowella
OT986	0	0	0	0	1	0	0	0	0	0	0	0	1	63	0.317831	0.0003	Bacteroidota	unnamed.Fluviicola
OT1023	1	0	0	0	0	0	0	0	0	0	0	0	0	1	0.333443	0.0003	Actinobacteriota	acTH1-A1
OT1031	0	1	0	0	0	0	0	0	1	0	1	0	0	204	0.295307	0.0003	Verrucomicrobiota	unnamed.Lacunisphaera
OT1068	0	0	0	0	1	0	0	0	0	0	0	0	1	63	0.319805	0.0003	NA	NA
OT1122	1	0	1	0	0	1	1	0	0	0	0	0	0	450	0.314974	0.0003	Proteobacteria	unnamed.alfVIII
OT1128	0	0	0	0	0	0	0	0	1	1	1	1	0	1088	0.334594	0.0003	Proteobacteria	unnamed.Methylomonadaceae
OT1151	1	0	1	1	0	0	0	0	0	1	0	0	0	438	0.286956	0.0003	Actinobacteriota	acI-A4
OT1160	1	1	1	1	0	0	0	0	0	0	0	0	0	378	0.313256	0.0003	Verrucomicrobiota	unnamed.Chthoniobacter
OT1200	0	0	0	0	1	0	0	0	0	0	0	0	1	63	0.332322	0.0003	NA	NA
OT1248	1	0	1	1	0	0	0	0	0	0	0	0	0	103	0.328086	0.0003	Proteobacteria	betIII-A1
OT1260	1	0	1	1	0	1	1	1	0	0	0	0	1	4618	0.291331	0.0003	Bacteroidota	unnamed.bacV
OT1343	1	0	1	1	0	0	0	0	0	0	0	0	0	103	0.305681	0.0003	Actinobacteriota	Luna1-A2
OT1355	1	0	1	1	0	0	0	0	0	0	0	0	0	103	0.334973	0.0003	Verrucomicrobiota	unnamed.Verrucomicrobiae
OT1403	1	0	0	0	0	1	0	0	0	0	0	0	0	18	0.334948	0.0003	Bacteroidota	unnamed.Flavobacterium
OT1418	1	0	1	1	0	0	0	0	0	1	0	1	0	1289	0.309076	0.0003	Bacteroidota	Aquir
OT1455	1	1	1	1	0	0	0	0	0	0	0	0	0	378	0.319669	0.0003	Verrucomicrobiota	unnamed.Chthoniobacter
OT1516	0	0	0	0	1	0	0	0	0	0	0	0	0	5	0.331147	0.0003	Proteobacteria	unnamed.betIV
OT1638	0	0	0	0	1	1	1	0	0	0	0	1	1	2268	0.292529	0.0003	Bacteroidota	unnamed.bacV
OT1758	1	0	1	1	0	1	0	0	0	0	0	0	0	434	0.294379	0.0003	Actinobacteriota	Luna1-A2
OT1765	0	0	0	1	0	1	1	1	0	0	0	0	1	2188	0.333939	0.0003	Proteobacteria	PnecD
OT1888	0	0	0	1	0	0	0	0	0	1	0	1	0	289	0.297541	0.0003	NA	NA
OT1892	0	0	0	0	0	0	0	0	1	0	0	0	0	9	0.353298	0.0003	Bacteroidota	unnamed.NS11-12
OT1896	0	0	0	0	0	0	0	1	1	0	0	0	0	77	0.343526	0.0003	Bacteroidota	unnamed.Ferruginibacter
OT1920	0	1	0	0	0	0	1	0	1	0	1	0	0	734	0.295833	0.0003	Proteobacteria	unnamed.Nitrosospira
OT2090	0	0	0	0	0	1	1	0	0	0	0	0	0	64	0.361406	0.0003	Bacteroidota	unnamed.NS11-12
OT2092	1	1	1	1	0	0	0	0	0	0	0	0	0	378	0.305113	0.0003	Cyanobacteria	unnamed.Cyanobium
OT2180	0	0	0	0	0	0	0	0	1	0	0	0	0	9	0.361615	0.0003	Actinobacteriota	unnamed.CL500-29
OT2244	0	0	0	0	0	0	0	0	0	0	1	0	0	11	0.322787	0.0003	Proteobacteria	unnamed.Methylobacter
OT2308	0	0	0	0	0	1	1	0	0	0	0	0	0	64	0.356598	0.0003	Proteobacteria	unnamed.Sphingorhabdus
OT2346	0	0	0	0	0	1	1	1	0	0	0	0	1	1027	0.323819	0.0003	Bacteroidota	unnamed.Fluviicola
OT2371	0	0	0	0	0	1	1	0	0	0	0	0	0	64	0.350383	0.0003	Cyanobacteria	unnamed.Microcystis
OT2489	0	1	0	0	0	0	0	1	1	0	1	0	0	744	0.297348	0.0003	Proteobacteria	unnamed.Nitrosospira
OT2551	0	0	0	0	0	1	1	0	0	0	0	0	0	64	0.335869	0.0003	Cyanobacteria	unnamed.Microcystis
OT2670	0	1	0	0	0	0	0	0	1	0	0	0	0	32	0.360976	0.0003	Planctomycetota	unnamed.CL500-3
OT2974	0	0	0	0	1	0	0	0	0	0	0	0	0	5	0.348385	0.0003	Proteobacteria	Novo-A2
OT3111	0	0	0	0	0	0	0	0	0	0	1	0	0	11	0.302616	0.0003	Proteobacteria	unnamed.Methylobacter
OT67	1	1	1	1	0	1	1	1	0	1	0	1	0	7174	0.275018	0.0004	Proteobacteria	PnecB
OT106	0	0	0	0	0	1	1	0	0	0	0	0	0	64	0.305186	0.0004	Verrucomicrobiota	unnamed.Verrucomicrobiae
OT138	1	0	1	1	1	1	1	0	0	1	1	1	1	7993	0.294025	0.0004	Proteobacteria	Lhab-A1
OT147	1	0	1	1	0	1	1	1	0	0	0	0	0	2738	0.285382	0.0004	Actinobacteriota	Phila
OT218	0	0	0	0	0	0	1	1	1	1	1	1	0	4089	0.276316	0.0004	Verrucomicrobiota	unnamed.SH3-11
OT249	1	0	1	1	0	0	0	0	0	0	0	0	0	103	0.296256	0.0004	Cyanobacteria	unnamed.Aphanizomenon
OT274	0	0	0	1	0	1	1	1	0	0	0	0	1	2188	0.30062	0.0004	Bacteroidota	unnamed.bacV
OT364	0	0	0	0	1	0	0	0	0	0	0	0	1	63	0.315191	0.0004	NA	NA
OT372	1	0	1	1	0	1	1	1	0	1	0	1	1	7493	0.285463	0.0004	NA	NA
OT397	1	0	1	1	0	0	1	0	0	0	0	0	1	1278	0.27799	0.0004	Bacteroidota	bacI-A1
OT402	1	0	1	0	0	0	1	1	0	1	0	1	0	2890	0.291552	0.0004	Proteobacteria	PnecB
OT469	0	0	0	0	0	0	1	1	1	1	1	1	0	4089	0.292978	0.0004	Verrucomicrobiota	unnamed.SH3-11
OT496	1	0	1	1	0	1	1	1	0	1	0	1	0	6349	0.277999	0.0004	Proteobacteria	PnecB
OT528	1	0	1	1	0	1	0	1	0	1	0	0	0	2745	0.298475	0.0004	NA	NA
OT637	0	1	0	0	0	0	0	0	1	1	1	0	0	753	0.284759	0.0004	Actinobacteriota	acI-A7
OT699	0	0	0	0	1	0	0	0	0	0	0	0	1	63	0.319404	0.0004	NA	NA
OT777	1	0	1	0	0	0	0	0	0	0	0	0	0	15	0.283799	0.0004	Actinobacteriota	acSTL-A1
OT952	0	0	0	0	0	1	1	1	0	0	1	1	1	4077	0.315629	0.0004	NA	NA
OT991	0	0	0	0	0	0	1	1	0	1	1	1	0	2365	0.292395	0.0004	Proteobacteria	Lhab-A4
OT1004	0	0	0	1	0	1	1	1	0	0	0	0	1	2188	0.280814	0.0004	Bacteroidota	unnamed.bacV
OT1040	1	1	1	1	1	0	0	0	0	1	1	1	0	5864	0.287889	0.0004	Bacteroidota	bacI-A1
OT1043	0	0	0	0	0	0	0	0	0	1	1	1	1	1092	0.312268	0.0004	Actinobacteriota	acI-A1
OT1062	0	0	0	0	1	0	0	0	0	0	0	0	0	5	0.296715	0.0004	Actinobacteriota	acI-A1
OT1066	1	1	1	0	0	0	0	0	0	0	0	0	0	92	0.322357	0.0004	Actinobacteriota	Iluma-A1
OT1114	0	0	0	0	1	0	0	0	0	0	1	1	0	319	0.314371	0.0004	Proteobacteria	unnamed.Methylobacter
OT1339	0	0	0	1	0	1	1	1	0	0	0	0	1	2188	0.296226	0.0004	Bacteroidota	unnamed.bacV
OT1342	1	0	1	1	0	0	0	0	0	1	0	1	1	2792	0.290796	0.0004	Actinobacteriota	acI-A4
OT1474	0	0	0	1	0	1	0	1	0	0	0	0	1	921	0.310484	0.0004	Bacteroidota	unnamed.bacV
OT1479	1	1	1	0	0	0	0	0	0	0	0	1	0	386	0.297954	0.0004	Actinobacteriota	acTH1-A1
OT1506	0	0	0	1	0	1	1	1	0	0	0	0	1	2188	0.303691	0.0004	Bacteroidota	unnamed.bacV
OT1643	1	0	0	1	0	0	0	0	0	0	0	0	0	16	0.305651	0.0004	NA	NA
OT1732	1	0	1	1	0	0	0	0	0	0	0	0	1	441	0.28559	0.0004	Actinobacteriota	acI-A3
OT1764	0	0	0	0	0	0	1	1	0	0	0	0	0	71	0.30953	0.0004	Bacteroidota	unnamed.NS11-12
OT1842	0	0	0	0	0	0	0	0	1	1	1	0	0	368	0.304103	0.0004	Planctomycetota	unnamed.Gemmataceae
OT1929	0	0	0	0	1	0	0	0	0	0	0	0	0	5	0.331927	0.0004	Bacteroidota	unnamed.bacII-A
OT1958	0	0	0	0	0	0	0	0	1	0	1	0	0	83	0.320959	0.0004	Proteobacteria	unnamed.TX1A-55
OT2022	1	0	1	1	0	0	0	0	0	1	0	1	0	1289	0.292247	0.0004	Actinobacteriota	acI-A3
OT2131	0	1	0	0	0	0	0	0	0	0	1	0	0	34	0.321432	0.0004	Verrucomicrobiota	unnamed.MSBL3
OT2367	0	0	0	0	0	0	1	0	1	1	0	0	0	348	0.31646	0.0004	Proteobacteria	unnamed.alphaI
OT2855	0	0	0	0	0	1	1	1	0	0	0	0	0	322	0.326889	0.0004	Proteobacteria	unnamed.Roseomonas
OT134	1	0	1	1	0	0	0	0	0	0	0	0	0	103	0.305234	0.0005	Cyanobacteria	unnamed.Aphanizomenon
OT142	0	0	0	0	0	1	1	0	0	1	0	1	0	1033	0.28453	0.0005	Verrucomicrobiota	unnamed.Verrucomicrobiae
OT420	1	0	1	1	0	0	0	0	0	0	0	0	0	103	0.312926	0.0005	Cyanobacteria	unnamed.Aphanizomenon
OT442	0	0	0	0	0	1	1	1	0	1	1	1	1	5808	0.301373	0.0005	NA	NA
OT457	1	0	1	1	1	1	1	0	0	1	0	1	1	7447	0.281633	0.0005	Actinobacteriota	acI-A6
OT470	0	0	0	1	0	1	1	1	0	0	0	0	1	2188	0.302938	0.0005	Bacteroidota	unnamed.bacV
OT620	0	0	1	1	0	0	0	0	0	0	0	0	0	37	0.279506	0.0005	Verrucomicrobiota	unnamed.Verrucomicrobiae
OT702	1	0	1	1	0	0	0	1	0	0	0	0	0	436	0.280156	0.0005	NA	NA
OT821	1	0	1	1	0	0	0	1	0	0	0	0	0	436	0.303238	0.0005	Cyanobacteria	unnamed.Aphanizomenon
OT834	0	0	0	0	0	1	0	0	0	1	0	1	0	338	0.307664	0.0005	Verrucomicrobiota	unnamed.Cephaloticoccus
OT835	0	0	1	1	0	1	1	0	0	0	0	0	1	1951	0.283261	0.0005	NA	NA
OT926	0	0	0	0	0	1	1	1	0	0	0	0	0	322	0.308069	0.0005	Proteobacteria	unnamed.966-1
OT1021	0	0	0	0	0	0	0	0	0	0	1	0	0	11	0.308549	0.0005	Verrucomicrobiota	unnamed.Luteolibacter
OT1035	1	0	1	0	0	0	1	1	0	1	0	1	0	2890	0.287181	0.0005	Proteobacteria	PnecB
OT1154	0	0	0	0	0	1	1	1	0	0	0	0	0	322	0.312878	0.0005	Proteobacteria	unnamed.Roseomonas
OT1258	0	0	0	0	1	0	0	0	0	0	0	0	1	63	0.307021	0.0005	NA	NA
OT1353	0	0	0	0	0	1	1	1	0	0	0	0	0	322	0.312581	0.0005	Cyanobacteria	unnamed.Pseudanabaena
OT1371	0	0	0	0	0	0	0	1	0	1	1	1	0	1084	0.29854	0.0005	Planctomycetota	unnamed.Gemmataceae
OT1376	0	0	0	0	1	0	0	0	0	0	0	0	1	63	0.314196	0.0005	NA	NA
OT1394	0	0	0	0	1	0	0	0	0	0	0	0	1	63	0.304133	0.0005	NA	NA
OT1485	0	0	0	0	1	0	1	0	0	0	0	0	1	306	0.29238	0.0005	Bacteroidota	Aquir
OT1551	0	0	0	0	0	1	1	1	0	0	0	0	0	322	0.3159	0.0005	Verrucomicrobiota	unnamed.Xip-A1
OT1721	0	0	0	0	1	1	1	1	0	0	0	0	0	967	0.298413	0.0005	Bacteroidota	Aquir
OT1784	0	0	0	0	0	1	1	0	0	0	0	0	0	64	0.316607	0.0005	Bacteroidota	unnamed.Sediminibacterium
OT1829	0	0	1	1	0	0	0	0	0	0	0	0	0	37	0.293359	0.0005	NA	NA
OT1850	0	0	0	0	1	0	0	0	0	0	1	0	0	61	0.305047	0.0005	Bacteroidota	Flavo-A3
OT1853	1	0	1	0	0	0	1	1	0	0	0	0	0	457	0.298294	0.0005	NA	NA
OT1930	0	0	0	0	0	0	0	0	1	0	0	0	0	9	0.319891	0.0005	Bacteroidota	unnamed.AKYH767
OT2030	0	0	0	0	0	0	0	0	0	1	0	1	0	87	0.303136	0.0005	Bacteroidota	unnamed.Microscillaceae
OT2182	0	0	0	0	0	1	0	0	0	0	0	0	0	6	0.312679	0.0005	Cyanobacteria	unnamed.Microcystis
OT2500	0	0	0	0	1	0	0	0	0	0	0	0	1	63	0.351767	0.0005	Actinobacteriota	Luna1-A2
OT2941	0	0	0	0	0	0	0	0	0	1	0	1	0	87	0.303024	0.0005	Cyanobacteria	unnamed.Snowella
OT172	0	0	0	0	0	1	1	0	0	1	0	1	0	1033	0.288355	0.0006	Verrucomicrobiota	unnamed.Verrucomicrobiae
OT254	1	0	1	1	0	1	1	1	0	0	0	1	1	6353	0.279604	0.0006	NA	NA
OT447	0	0	0	0	0	1	1	0	0	1	0	1	0	1033	0.288716	0.0006	Verrucomicrobiota	unnamed.Verrucomicrobiae
OT482	1	0	1	1	0	0	0	0	0	0	0	0	0	103	0.283332	0.0006	Verrucomicrobiota	unnamed.Verrucomicrobiae
OT509	1	0	1	1	0	0	0	0	0	0	0	0	0	103	0.302667	0.0006	Cyanobacteria	unnamed.Aphanizomenon
OT561	0	0	1	1	0	0	0	0	0	0	0	1	1	798	0.30903	0.0006	Proteobacteria	betIII-A1
OT783	0	0	1	1	0	1	1	1	0	0	0	0	1	3694	0.285449	0.0006	Bacteroidota	unnamed.bacV
OT878	1	0	1	1	0	0	0	0	0	0	0	0	0	103	0.297156	0.0006	Cyanobacteria	unnamed.Aphanizomenon
OT974	0	0	0	0	0	0	0	0	0	1	0	1	1	376	0.297666	0.0006	Verrucomicrobiota	unnamed.Xip-B1
OT1014	1	0	1	1	0	0	0	0	0	1	0	1	0	1289	0.293449	0.0006	Actinobacteriota	acI-A3
OT1025	0	0	0	0	1	0	0	0	0	0	0	0	1	63	0.312311	0.0006	Bacteroidota	unnamed.env.OPS
OT1055	0	1	1	1	0	0	0	0	1	0	1	0	0	1615	0.275291	0.0006	Bacteroidota	bacI-A1
OT1090	0	0	0	0	0	0	0	0	0	0	0	0	1	13	0.305822	0.0006	Bacteroidota	unnamed.bacVI
OT1137	0	0	0	1	0	1	1	0	0	0	0	0	0	266	0.292256	0.0006	NA	NA
OT1197	1	0	1	1	0	0	0	0	0	0	0	0	0	103	0.297413	0.0006	Cyanobacteria	unnamed.Aphanizomenon
OT1204	0	0	0	1	0	1	1	1	0	0	0	0	1	2188	0.301651	0.0006	Proteobacteria	PnecD
OT1222	1	0	1	1	0	0	0	0	0	0	0	1	0	440	0.298553	0.0006	Proteobacteria	unnamed.betVI
OT1273	0	0	0	0	0	0	0	0	0	1	0	1	0	87	0.308513	0.0006	Verrucomicrobiota	unnamed.Verrucomicrobiae
OT1303	1	0	1	0	0	0	1	1	0	0	0	0	0	457	0.28584	0.0006	NA	NA
OT1399	0	0	0	0	0	0	0	1	0	0	1	0	0	79	0.320098	0.0006	Bacteroidota	unnamed.Chitinophagaceae
OT1433	0	1	0	0	0	0	0	0	0	0	0	0	0	2	0.313401	0.0006	Proteobacteria	unnamed.Pseudomonas
OT1508	0	0	0	0	1	0	1	0	0	0	0	0	0	57	0.289639	0.0006	Bacteroidota	unnamed.bacII-A
OT1738	1	0	1	1	0	0	0	0	0	0	0	0	0	103	0.287923	0.0006	Actinobacteriota	Luna1-A2
OT1862	1	0	1	1	0	1	1	1	0	0	0	0	0	2738	0.295738	0.0006	NA	NA
OT2322	0	0	0	0	0	0	1	1	1	0	0	0	0	343	0.302508	0.0006	Proteobacteria	unnamed.TRA3-20
OT2550	0	0	0	0	0	1	1	1	0	0	0	0	0	322	0.314946	0.0006	Proteobacteria	unnamed.Roseomonas
OT2552	0	0	0	0	0	0	0	0	0	0	1	0	0	11	0.308195	0.0006	Proteobacteria	unnamed.Methylobacter
OT240	0	1	0	0	0	0	1	1	1	1	1	1	1	6933	0.274438	0.0007	Verrucomicrobiota	unnamed.Opitutus
OT707	1	1	1	1	1	0	0	0	0	1	0	0	0	2384	0.291007	0.0007	Bacteroidota	bacI-A1
OT776	0	0	0	0	0	1	1	1	0	0	0	0	0	322	0.306038	0.0007	Proteobacteria	unnamed.Roseomonas
OT899	0	0	0	1	0	1	1	1	0	0	0	0	1	2188	0.293722	0.0007	Proteobacteria	PnecD
OT949	1	0	1	1	0	0	0	1	0	0	0	0	0	436	0.291963	0.0007	Cyanobacteria	unnamed.Aphanizomenon
OT1026	0	1	0	0	0	0	0	0	0	0	1	0	0	34	0.284507	0.0007	Bacteroidota	bacI-A1
OT1056	0	0	0	0	1	0	0	0	0	0	0	0	0	5	0.306501	0.0007	Bacteroidota	unnamed.Fluviicola
OT1076	0	0	0	0	0	0	0	0	1	0	1	0	0	83	0.287738	0.0007	Proteobacteria	unnamed.betIV-A
OT1530	0	0	0	0	0	0	0	0	0	0	1	0	0	11	0.301311	0.0007	Bacteroidota	unnamed.Chitinophagaceae
OT1578	0	0	0	1	0	1	1	1	0	0	0	0	0	911	0.280417	0.0007	Bacteroidota	unnamed.bacV
OT1898	0	1	1	0	0	0	0	0	1	0	1	0	0	634	0.301579	0.0007	Proteobacteria	unnamed.Sulfuritalea
OT1944	0	0	0	0	1	0	0	0	0	0	0	1	1	321	0.303257	0.0007	Bacteroidota	unnamed.bacII-A
OT2005	0	0	0	0	0	0	0	0	1	0	0	0	0	9	0.304281	0.0007	Verrucomicrobiota	unnamed.Verrucomicrobiae
OT2043	0	0	1	1	0	0	0	1	0	0	0	0	0	216	0.280027	0.0007	Actinobacteriota	Phila
OT2391	0	0	1	1	0	0	0	0	0	0	0	0	0	37	0.314714	0.0007	Proteobacteria	unnamed.alfVIII
OT2418	1	0	1	1	0	0	0	0	0	0	0	0	0	103	0.295146	0.0007	Verrucomicrobiota	unnamed.Chthoniobacter
OT2684	0	0	0	0	0	0	0	0	0	0	1	0	0	11	0.335491	0.0007	Campilobacterota	unnamed.Sulfuricurvum
OT2844	0	0	0	0	0	0	0	0	0	0	1	0	0	11	0.304346	0.0007	Proteobacteria	unnamed.Methylobacter
OT293	1	0	1	1	0	0	1	1	0	0	0	0	0	1273	0.296309	0.0008	Cyanobacteria	unnamed.Aphanizomenon
OT330	1	0	1	1	0	0	0	1	0	0	0	0	0	436	0.293806	0.0008	Cyanobacteria	unnamed.Aphanizomenon
OT534	1	0	1	1	0	0	0	0	0	1	1	1	0	2790	0.284045	0.0008	Bacteroidota	unnamed.bacVI
OT540	0	0	0	0	0	0	1	1	0	1	1	1	0	2365	0.282816	0.0008	Planctomycetota	unnamed.Gemmataceae
OT559	1	0	1	1	0	0	0	0	0	0	0	1	0	440	0.28571	0.0008	Verrucomicrobiota	unnamed.Verrucomicrobiae
OT568	1	0	1	0	0	0	0	0	0	0	0	0	0	15	0.277556	0.0008	Chloroflexi	unnamed.SL56
OT569	1	0	1	1	0	1	1	1	0	0	0	1	1	6353	0.271166	0.0008	NA	NA
OT689	1	0	1	1	0	1	1	1	0	1	0	1	1	7493	0.276356	0.0008	Actinobacteriota	acI-A6
OT884	0	0	0	0	0	1	1	1	1	0	0	0	0	1023	0.304736	0.0008	Verrucomicrobiota	unnamed.Xip-A1
OT997	1	0	1	1	0	0	1	0	0	0	0	1	0	1277	0.282859	0.0008	Bacteroidota	unnamed.bacI
OT1044	0	0	0	0	1	0	0	0	0	0	0	0	1	63	0.300542	0.0008	NA	NA
OT1185	0	1	0	0	0	0	0	0	1	0	1	0	0	204	0.286038	0.0008	Proteobacteria	unnamed.Nitrosospira
OT1275	1	0	1	0	0	0	0	1	0	0	0	0	0	107	0.277555	0.0008	NA	NA
OT1292	0	0	0	1	0	0	0	0	0	0	0	0	0	4	0.293432	0.0008	NA	NA
OT1464	0	0	0	1	0	1	1	1	0	1	0	1	1	5756	0.289345	0.0008	NA	NA
OT1487	0	0	0	0	1	0	0	0	0	0	0	0	1	63	0.302714	0.0008	NA	NA
OT1489	1	0	1	1	0	0	1	1	0	0	0	0	0	1273	0.289623	0.0008	Cyanobacteria	unnamed.Aphanizomenon
OT1547	0	0	0	0	0	0	0	0	0	1	0	0	1	88	0.273774	0.0008	Actinobacteriota	acI-A1
OT1548	0	0	0	0	0	0	0	0	1	1	1	1	0	1088	0.279894	0.0008	Proteobacteria	unnamed.Methylomonadaceae
OT1642	1	0	0	1	0	0	0	0	0	0	0	1	0	120	0.286345	0.0008	NA	NA
OT2096	0	1	0	0	0	0	1	0	0	1	1	1	0	1899	0.285522	0.0008	Planctomycetota	unnamed.Isosphaeraceae
OT2165	0	0	0	0	0	1	1	1	0	0	0	0	1	1027	0.305867	0.0008	Proteobacteria	PnecD
OT2206	0	0	0	0	0	1	0	0	0	1	0	1	0	338	0.293135	0.0008	Bacteroidota	unnamed.NS9
OT2264	0	0	0	0	1	0	0	0	0	0	0	0	1	63	0.30328	0.0008	NA	NA
OT2309	0	0	0	0	0	0	0	0	1	0	0	0	0	9	0.301947	0.0008	Planctomycetota	unnamed.CL500-3
OT2382	0	0	0	0	0	0	1	1	0	0	0	0	0	71	0.297093	0.0008	Bacteroidota	unnamed.NS11-12
OT2576	0	0	0	0	0	1	0	0	0	0	0	0	0	6	0.3103	0.0008	Bacteroidota	unnamed.Sediminibacterium
OT2732	0	0	0	0	0	0	0	0	0	1	1	1	1	1092	0.297949	0.0008	Cyanobacteria	unnamed.Snowella
OT139	1	1	1	1	0	0	0	0	0	1	1	1	0	4176	0.27095	0.0009	Actinobacteriota	acI-A4
OT265	1	0	1	1	0	0	0	0	0	0	0	0	0	103	0.283241	0.0009	NA	NA
OT488	1	0	0	0	0	0	0	1	1	1	1	1	0	3166	0.277609	0.0009	Proteobacteria	Lhab-A4
OT537	0	0	0	0	1	0	0	0	0	0	0	0	1	63	0.294126	0.0009	NA	NA
OT748	1	0	1	1	0	0	1	1	0	1	0	1	1	6387	0.276427	0.0009	Proteobacteria	PnecB
OT755	0	0	0	0	0	1	1	1	1	0	1	0	0	2325	0.287121	0.0009	Desulfobacterota	unnamed.Bradymonadales
OT763	0	0	0	0	1	0	0	0	0	0	0	0	1	63	0.284241	0.0009	NA	NA
OT943	1	0	1	1	0	0	0	0	0	0	0	0	0	103	0.301435	0.0009	NA	NA
OT947	1	0	1	1	0	0	0	0	0	0	0	0	0	103	0.271173	0.0009	Actinobacteriota	acI-A4
OT1061	0	1	0	0	0	0	0	0	0	0	1	0	0	34	0.283291	0.0009	Planctomycetota	unnamed.Isosphaeraceae
OT1227	1	0	0	0	0	0	0	0	0	1	1	1	1	1587	0.281534	0.0009	Cyanobacteria	unnamed.Snowella
OT1486	1	1	1	1	0	0	0	0	0	0	0	0	0	378	0.28572	0.0009	Actinobacteriota	acTH1-A1
OT1673	0	0	0	0	0	1	1	1	0	0	0	0	0	322	0.308001	0.0009	Verrucomicrobiota	unnamed.Xip-A1
OT1791	0	0	0	0	1	1	1	0	1	0	1	0	0	2260	0.295387	0.0009	Proteobacteria	unnamed.betIV-A
OT1950	1	0	1	1	0	0	0	0	0	0	0	0	0	103	0.281882	0.0009	Actinobacteriota	acI-A3
OT2364	0	0	0	0	0	1	1	1	0	0	0	0	0	322	0.299748	0.0009	Bacteroidota	unnamed.Kapabacteriales
OT2663	0	0	0	0	0	0	1	1	0	0	0	0	0	71	0.293512	0.0009	Bacteroidota	unnamed.NS11-12
OT2725	0	0	0	0	0	0	0	0	1	0	0	0	0	9	0.305068	0.0009	Verrucomicrobiota	unnamed.Verrucomicrobiae
OT276	0	0	0	1	0	1	1	0	0	0	0	1	1	2198	0.272207	0.001	NA	NA
OT310	1	0	1	1	0	1	1	1	0	1	0	1	1	7493	0.276052	0.001	NA	NA
OT391	1	0	1	1	1	1	0	0	0	1	0	1	1	6307	0.275032	0.001	Bacteroidota	bacI-A1
OT535	0	0	1	1	0	1	1	1	0	0	0	0	1	3694	0.282388	0.001	Bacteroidota	unnamed.bacV
OT650	0	0	0	0	0	0	0	0	0	0	1	0	0	11	0.273163	0.001	Bacteroidota	bacI-A1
OT1060	1	0	1	1	0	0	1	0	0	1	1	1	0	4665	0.274075	0.001	Bacteroidota	unnamed.bacVI
OT1091	0	0	0	0	0	0	0	0	0	0	1	0	0	11	0.27938	0.001	Planctomycetota	unnamed.Isosphaeraceae
OT1162	0	0	0	0	0	1	1	0	0	0	0	0	0	64	0.297789	0.001	Bacteroidota	unnamed.Kapabacteriales
OT1263	1	0	1	0	0	0	0	0	0	0	0	0	0	15	0.29743	0.001	Actinobacteriota	Luna1-A2
OT1445	0	0	0	0	0	1	1	1	0	0	0	0	0	322	0.288295	0.001	Cyanobacteria	unnamed.Dolichospermum
OT1453	0	0	0	0	1	0	0	0	0	0	0	0	0	5	0.295035	0.001	Armatimonadota	unnamed.Armatimonas
OT1681	0	0	0	0	0	0	0	0	1	0	0	0	0	9	0.299751	0.001	Verrucomicrobiota	unnamed.Verrucomicrobiae
OT1720	0	0	0	0	0	0	0	0	1	0	0	0	0	9	0.301447	0.001	Proteobacteria	unnamed.TRA3-20
OT1870	0	0	0	0	1	1	1	0	1	1	1	0	0	4022	0.285972	0.001	Proteobacteria	unnamed.betIV-A
OT2211	0	0	0	1	0	1	1	1	0	0	0	0	1	2188	0.280531	0.001	Bacteroidota	unnamed.bacV
OT2705	0	0	0	0	0	1	1	1	0	1	0	1	0	2329	0.283283	0.001	NA	NA
OT3110	0	0	0	0	0	0	0	0	0	1	1	1	1	1092	0.279412	0.001	Cyanobacteria	unnamed.Snowella
OT3425	0	0	0	0	0	1	0	0	0	0	0	0	0	6	0.306245	0.001	Proteobacteria	unnamed.Rhodobacter
OT574	1	0	1	1	0	0	0	1	0	0	0	0	0	436	0.281569	0.0011	Cyanobacteria	unnamed.Aphanizomenon
OT842	0	0	0	0	1	0	0	0	0	0	0	0	1	63	0.292317	0.0011	NA	NA
OT870	0	0	0	0	0	1	1	1	0	0	0	0	1	1027	0.288805	0.0011	Bacteroidota	unnamed.Fluviicola
OT939	0	1	0	0	0	0	0	0	0	0	1	1	1	762	0.301907	0.0011	Bacteroidota	unnamed.NS11-12
OT1235	1	0	1	1	0	0	0	1	0	0	0	0	0	436	0.276848	0.0011	Proteobacteria	Lhab-A2
OT1593	0	0	0	0	0	1	0	1	0	0	0	0	0	65	0.305723	0.0011	Bacteroidota	bacI-A1
OT1655	1	0	1	1	0	0	0	0	0	0	0	0	0	103	0.293521	0.0011	Actinobacteriota	Luna1-A2
OT1923	0	0	0	0	0	1	1	1	0	0	0	0	0	322	0.289643	0.0011	Proteobacteria	unnamed.966-1
OT2001	0	0	0	0	0	1	1	1	0	0	0	0	0	322	0.303683	0.0011	Verrucomicrobiota	unnamed.Xip-A1
OT2622	0	0	0	0	1	0	0	0	0	0	0	0	1	63	0.299626	0.0011	Bacteroidota	unnamed.env.OPS
OT2847	0	0	0	0	0	0	0	0	0	1	0	1	0	87	0.304509	0.0011	Cyanobacteria	unnamed.Dolichospermum
OT726	0	0	1	1	0	1	1	1	0	0	0	1	1	5561	0.266007	0.0012	NA	NA
OT954	0	0	0	0	1	0	0	0	0	0	0	0	0	5	0.296069	0.0012	Bacteroidota	unnamed.bacII-A
OT1022	1	0	1	1	0	1	1	0	0	0	0	0	1	2743	0.279301	0.0012	NA	NA
OT1124	0	0	1	1	0	0	0	0	0	0	0	0	0	37	0.277744	0.0012	NA	NA
OT1386	0	0	0	0	1	0	1	0	0	0	0	0	0	57	0.278005	0.0012	Actinobacteriota	acI-A1
OT1477	0	0	0	0	1	0	0	0	0	0	0	0	0	5	0.274046	0.0012	Bacteroidota	unnamed.bacII-A
OT1537	0	0	0	0	0	0	0	0	1	0	1	0	0	83	0.312907	0.0012	Proteobacteria	unnamed.BD1-7
OT1588	0	0	0	0	0	0	0	0	0	0	1	0	0	11	0.279323	0.0012	Proteobacteria	unnamed.Methylobacter
OT2276	0	1	0	0	0	0	0	0	1	0	1	0	0	204	0.290263	0.0012	Planctomycetota	unnamed.CL500-3
OT2390	0	0	0	0	0	0	0	0	0	1	1	1	0	374	0.298491	0.0012	Proteobacteria	unnamed.Sutterellaceae
OT2410	0	0	0	0	0	0	0	1	1	1	1	1	0	2374	0.282535	0.0012	Proteobacteria	Lhab-A4
OT2899	0	0	0	0	0	1	1	0	0	0	0	0	0	64	0.292294	0.0012	Cyanobacteria	unnamed.Microcystis
OT71	1	0	1	1	0	1	1	1	1	1	1	1	1	8163	0.262956	0.0013	Proteobacteria	LD28
OT731	0	0	0	0	0	1	1	1	1	0	0	0	0	1023	0.298448	0.0013	Verrucomicrobiota	unnamed.Xip-A1
OT919	0	0	0	0	0	1	1	0	0	0	0	1	0	326	0.280997	0.0013	Verrucomicrobiota	unnamed.Verrucomicrobiae
OT1146	0	0	0	0	1	1	1	1	1	0	1	0	0	4013	0.272322	0.0013	Proteobacteria	unnamed.betIV-A
OT1703	0	1	0	0	0	0	0	0	0	0	0	0	0	2	0.300082	0.0013	Bacteroidota	unnamed.env.OPS
OT1917	0	0	0	0	1	0	0	0	0	0	0	0	1	63	0.299676	0.0013	NA	NA
OT2044	0	0	0	0	0	0	0	0	0	1	1	0	1	375	0.29073	0.0013	Proteobacteria	unnamed.Caulobacter
OT2111	0	0	0	0	0	0	0	0	1	0	1	0	0	83	0.297663	0.0013	Planctomycetota	unnamed.CL500-3
OT2139	0	0	0	0	0	0	0	0	1	1	1	0	0	368	0.294498	0.0013	Proteobacteria	unnamed.Defluviicoccales
OT65	1	0	1	1	1	1	1	1	0	1	0	1	1	7987	0.257951	0.0014	Actinobacteriota	acI-A6
OT109	0	0	0	1	1	1	1	1	0	0	0	1	1	5701	0.261961	0.0014	Actinobacteriota	acI-A1
OT243	0	0	0	0	1	1	1	1	1	1	1	0	0	5776	0.271286	0.0014	Proteobacteria	betIII-A1
OT456	1	0	1	1	0	0	0	0	0	0	0	0	0	103	0.286891	0.0014	Cyanobacteria	unnamed.Aphanizomenon
OT501	1	1	1	1	0	0	0	0	0	0	0	0	0	378	0.278905	0.0014	Actinobacteriota	Luna1-A2
OT506	1	1	0	1	1	0	0	0	0	1	1	1	1	6133	0.266803	0.0014	Bacteroidota	bacI-A1
OT590	1	0	1	1	1	0	0	0	0	0	0	1	1	2737	0.269495	0.0014	Bacteroidota	bacI-A1
OT747	1	0	1	0	0	1	1	0	0	0	0	0	1	1327	0.282181	0.0014	Actinobacteriota	Luna1-A2
OT804	0	0	0	0	1	0	0	0	0	0	0	0	1	63	0.289191	0.0014	NA	NA
OT1003	0	0	0	0	1	1	0	1	0	0	0	0	0	295	0.294933	0.0014	Bacteroidota	Aquir
OT1161	1	0	1	1	0	0	0	1	0	0	0	0	0	436	0.276742	0.0014	Cyanobacteria	unnamed.Aphanizomenon
OT1207	1	0	1	0	0	0	1	1	0	1	0	1	0	2890	0.27978	0.0014	Proteobacteria	PnecB
OT1644	0	0	0	0	1	0	0	0	0	1	0	0	1	318	0.289114	0.0014	NA	NA
OT1907	0	0	0	0	1	0	0	0	0	0	0	0	1	63	0.287863	0.0014	NA	NA
OT175	1	0	0	0	0	0	0	1	1	1	1	1	0	3166	0.266034	0.0015	Verrucomicrobiota	unnamed.SH3-11
OT347	0	0	0	0	0	0	0	1	1	1	1	1	1	4095	0.272922	0.0015	Proteobacteria	Lhab-A4
OT613	1	0	1	1	0	0	0	1	0	0	0	0	0	436	0.2772	0.0015	Cyanobacteria	unnamed.Aphanizomenon
OT619	0	1	0	0	0	0	0	0	1	1	1	1	0	1913	0.277338	0.0015	Verrucomicrobiota	unnamed.Opitutus
OT679	1	0	1	1	0	1	1	0	0	0	0	1	1	4628	0.275237	0.0015	NA	NA
OT774	0	0	1	1	0	0	0	1	0	0	0	0	0	216	0.279085	0.0015	Bacteroidota	bacI-A1
OT822	0	0	0	0	1	0	0	0	0	0	0	0	1	63	0.283902	0.0015	NA	NA
OT1352	1	0	1	1	0	1	0	0	0	0	0	0	1	1272	0.275562	0.0015	Proteobacteria	unnamed.alfVI
OT1381	0	0	0	0	0	1	0	0	0	1	1	1	1	2358	0.270057	0.0015	Verrucomicrobiota	unnamed.Prosthecobacter
OT1422	0	1	1	0	0	0	0	1	1	0	1	0	0	1689	0.273043	0.0015	Actinobacteriota	Iluma-A2
OT1797	0	0	0	0	0	0	0	1	1	0	0	0	0	77	0.2835	0.0015	Proteobacteria	alfI-B2
OT1893	0	0	0	0	0	0	0	0	0	1	1	1	1	1092	0.29376	0.0015	Bacteroidota	unnamed.Microscillaceae
OT2114	1	0	1	1	0	0	0	0	0	0	0	0	0	103	0.268525	0.0015	Actinobacteriota	acI-A3
OT2135	0	0	0	0	0	0	0	0	0	0	1	0	0	11	0.282964	0.0015	Planctomycetota	unnamed.Gemmataceae
OT247	1	1	1	1	0	0	1	1	0	0	0	0	0	2395	0.271793	0.0016	Cyanobacteria	unnamed.Aphanizomenon
OT324	1	0	1	1	0	1	1	1	0	0	0	1	1	6353	0.271677	0.0016	NA	NA
OT377	1	1	1	1	0	0	0	0	0	1	0	1	1	4178	0.271527	0.0016	Actinobacteriota	acTH1-A1
OT596	0	0	0	0	1	1	1	0	1	0	1	0	0	2260	0.270224	0.0016	Proteobacteria	unnamed.betIV-A
OT888	0	0	0	0	0	0	0	0	0	0	1	0	0	11	0.278765	0.0016	Bacteroidota	unnamed.Chitinophagaceae
OT934	0	0	0	0	0	0	0	0	1	0	1	1	1	1091	0.270264	0.0016	Proteobacteria	unnamed.betIV-A
OT1397	1	1	1	0	0	0	0	0	0	1	1	1	0	2496	0.267659	0.0016	Bacteroidota	bacI-A1
OT1890	0	0	0	0	1	0	0	0	0	0	0	0	0	5	0.289404	0.0016	Bacteroidota	Flavo-A3
OT179	0	0	0	0	1	0	0	0	0	0	0	0	1	63	0.278756	0.0017	NA	NA
OT208	0	0	0	0	0	1	1	0	0	0	0	0	0	64	0.281344	0.0017	Verrucomicrobiota	unnamed.Verrucomicrobiae
OT1150	0	1	0	0	0	0	0	0	0	0	1	1	1	762	0.288468	0.0017	Bacteroidota	unnamed.NS11-12
OT1243	0	0	0	0	0	0	0	0	0	1	0	1	1	376	0.27868	0.0017	Verrucomicrobiota	unnamed.Xip-B1
OT1319	0	0	0	0	0	0	1	1	0	0	0	1	0	346	0.27338	0.0017	Bacteroidota	unnamed.NS9
OT1729	0	1	1	0	1	0	0	0	0	1	1	0	0	1646	0.270546	0.0017	Bacteroidota	bacI-A1
OT1000	1	1	1	1	0	0	0	0	0	1	1	1	1	5937	0.271893	0.0018	Bacteroidota	unnamed.Solitalea
OT1237	0	0	0	0	0	0	0	0	0	0	1	1	1	377	0.279476	0.0018	Bacteroidota	unnamed.Chitinophagaceae
OT1281	0	0	0	0	1	0	0	0	0	0	0	0	0	5	0.284432	0.0018	Proteobacteria	unnamed.alfVI
OT1430	0	0	0	0	0	1	1	0	0	0	0	0	0	64	0.29193	0.0018	Bacteroidota	unnamed.Kapabacteriales
OT1566	0	0	0	0	1	0	0	0	0	0	0	0	1	63	0.286868	0.0018	NA	NA
OT1572	1	0	1	0	0	1	1	1	0	1	0	1	0	4759	0.26783	0.0018	Proteobacteria	PnecB
OT248	0	0	0	0	0	1	1	1	0	1	1	1	1	5808	0.268604	0.0019	Verrucomicrobiota	unnamed.Verrucomicrobiae
OT1106	1	0	0	1	0	0	0	0	0	1	0	1	0	509	0.270063	0.0019	Bacteroidota	Algor
OT1647	0	1	0	0	1	0	0	0	0	1	1	0	0	701	0.264168	0.0019	Bacteroidota	bacI-A1
OT2124	0	0	0	0	0	1	1	0	0	0	0	0	0	64	0.271892	0.0019	Bacteroidota	unnamed.Fluviicola
OT2290	0	0	0	0	0	0	0	1	0	1	1	0	0	362	0.276357	0.0019	Planctomycetota	unnamed.Gemmataceae
OT2457	1	0	1	0	0	0	1	1	0	0	0	0	0	457	0.276789	0.0019	NA	NA
OT2589	0	0	0	0	0	0	0	0	0	1	0	1	1	376	0.275591	0.0019	Cyanobacteria	unnamed.Snowella
OT2759	0	0	0	0	0	1	1	0	0	0	0	0	0	64	0.285849	0.0019	Bacteroidota	unnamed.Kapabacteriales
OT2831	0	0	0	0	0	1	0	0	0	0	0	0	0	6	0.278214	0.0019	Proteobacteria	unnamed.alfVIII
OT786	1	0	1	1	1	1	0	0	0	1	0	1	1	6307	0.259991	0.002	Bacteroidota	bacI-A1
OT1238	0	0	0	0	0	1	1	1	0	0	0	0	0	322	0.291387	0.002	Verrucomicrobiota	unnamed.SH3-11
OT1552	0	0	0	0	0	0	0	0	0	1	0	1	1	376	0.289603	0.002	Actinobacteriota	Luna1-A2
OT1605	0	0	0	0	1	0	1	1	0	0	0	1	0	991	0.277598	0.002	Bacteroidota	unnamed.bacII-A
OT2288	0	0	0	0	0	0	0	0	0	0	1	0	0	11	0.286801	0.002	Proteobacteria	unnamed.alphaI
OT2349	1	0	1	0	0	0	0	0	0	1	0	0	0	109	0.267655	0.002	Actinobacteriota	acI-A4
OT2499	0	1	0	0	0	0	0	0	0	1	1	0	0	207	0.276361	0.002	Bacteroidota	unnamed.NS11-12
OT41	1	0	1	1	0	1	1	1	1	1	1	1	0	8007	0.257931	0.0021	Proteobacteria	LD28
OT157	0	0	0	0	1	0	1	0	0	0	0	0	0	57	0.254964	0.0021	Actinobacteriota	acI-A1
OT507	0	0	0	0	1	0	0	0	0	0	0	0	1	63	0.28146	0.0021	NA	NA
OT898	0	0	0	0	1	0	0	0	0	0	0	1	1	321	0.280522	0.0021	Bacteroidota	unnamed.bacII-A
OT994	0	0	0	0	1	0	0	0	0	0	0	0	1	63	0.279178	0.0021	NA	NA
OT1057	0	0	0	0	0	0	0	0	0	0	1	0	0	11	0.279785	0.0021	Proteobacteria	unnamed.TX1A-55
OT1404	0	0	0	0	0	1	0	0	0	0	0	0	1	70	0.275369	0.0021	Proteobacteria	unnamed.Polynucleobacter
OT1691	1	1	1	1	0	0	0	0	0	0	0	1	0	1100	0.267209	0.0021	Bacteroidota	unnamed.Solitalea
OT1955	1	0	0	0	0	0	0	0	0	0	0	0	0	1	0.269862	0.0021	Bacteroidota	bacI-A1
OT2164	1	0	1	1	0	0	0	0	0	0	0	0	0	103	0.287034	0.0021	Cyanobacteria	unnamed.Cyanobium
OT2267	0	0	0	0	1	0	0	0	0	0	0	0	0	5	0.281141	0.0021	Bacteroidota	unnamed.Edaphobaculum
OT196	1	0	1	1	0	0	0	0	0	1	0	1	0	1289	0.265393	0.0022	Verrucomicrobiota	unnamed.Verrucomicrobiae
OT252	0	0	0	0	0	1	1	0	0	0	0	1	0	326	0.263325	0.0022	Verrucomicrobiota	unnamed.Verrucomicrobiae
OT289	0	0	0	0	0	1	1	0	0	0	0	0	0	64	0.272372	0.0022	Verrucomicrobiota	unnamed.Verrucomicrobiae
OT321	0	1	1	0	1	0	0	0	1	0	1	0	0	1643	0.264767	0.0022	Bacteroidota	bacI-A1
OT394	0	0	0	0	0	1	1	0	0	0	0	1	0	326	0.264906	0.0022	Proteobacteria	betVII-B1
OT538	0	0	0	0	0	1	1	0	0	0	0	0	0	64	0.271836	0.0022	Verrucomicrobiota	unnamed.Verrucomicrobiae
OT1216	0	1	0	0	0	0	0	0	1	0	1	0	1	757	0.278401	0.0022	Bdellovibrionota	unnamed.OM27
OT1241	0	1	0	0	0	0	0	0	1	0	0	0	0	32	0.276576	0.0022	Planctomycetota	unnamed.Rubinisphaeraceae
OT1337	0	0	0	0	0	1	1	1	0	1	0	1	1	4076	0.269574	0.0022	NA	NA
OT1623	0	0	0	0	1	0	0	0	0	0	0	0	0	5	0.265701	0.0022	Bacteroidota	unnamed.bacII-A
OT2593	0	0	0	0	0	1	1	0	1	0	1	0	0	1029	0.27717	0.0022	Verrucomicrobiota	unnamed.Verrucomicrobiae
OT111	1	0	1	1	0	1	0	0	0	0	1	0	0	1270	0.260463	0.0023	Actinobacteriota	Phila
OT170	0	0	0	0	1	1	1	0	0	0	0	0	0	294	0.261969	0.0023	NA	NA
OT337	1	0	1	1	0	0	0	0	0	0	0	0	0	103	0.262849	0.0023	Actinobacteriota	acI-A4
OT705	0	0	0	0	1	0	0	0	0	0	0	0	1	63	0.27847	0.0023	NA	NA
OT1634	0	1	0	0	0	0	0	0	0	1	1	1	0	759	0.269314	0.0023	Planctomycetota	unnamed.Isosphaeraceae
OT1863	0	0	0	0	1	0	0	0	0	0	0	0	1	63	0.276395	0.0023	NA	NA
OT238	1	0	1	1	0	0	0	0	1	1	1	1	0	4679	0.260352	0.0024	Armatimonadota	unnamed.Armatimonas
OT966	0	0	0	1	0	0	0	0	0	1	1	1	1	2253	0.274263	0.0024	NA	NA
OT1019	0	1	0	0	0	0	0	1	1	1	1	0	0	1903	0.263487	0.0024	Verrucomicrobiota	unnamed.Opitutus
OT1262	0	0	1	1	0	0	0	0	0	1	0	0	0	218	0.265487	0.0024	Bacteroidota	unnamed.Solitalea
OT1266	0	1	0	0	0	0	0	0	0	1	1	0	0	207	0.27316	0.0024	Bacteroidota	unnamed.NS11-12
OT1334	0	0	1	0	0	1	1	1	1	0	1	0	0	3831	0.268944	0.0024	Bacteroidota	unnamed.Flavobacterium
OT1974	0	0	0	0	0	0	0	0	0	1	0	0	1	88	0.273724	0.0024	Actinobacteriota	acI-A1
OT2525	0	0	0	0	0	0	1	1	1	0	0	0	0	343	0.284216	0.0024	Desulfobacterota	unnamed.Bradymonadales
OT189	1	1	1	0	0	0	0	0	1	1	1	1	0	4301	0.262957	0.0025	Bacteroidota	unnamed.bacIII-A
OT297	0	0	0	0	0	0	1	1	0	0	0	0	0	71	0.261087	0.0025	Bacteroidota	Flavo-A1
OT665	0	0	0	0	0	0	0	1	0	1	0	1	1	1086	0.272124	0.0025	Verrucomicrobiota	unnamed.Prosthecobacter
OT682	1	0	1	1	0	0	0	0	0	0	0	0	0	103	0.261805	0.0025	Actinobacteriota	acI-A4
OT723	1	0	1	1	0	0	0	0	0	0	0	0	0	103	0.280556	0.0025	Cyanobacteria	unnamed.Aphanizomenon
OT1379	1	0	1	1	0	0	1	0	0	1	0	1	0	2769	0.256944	0.0025	Bacteroidota	unnamed.bacVI
OT1858	0	0	0	0	1	1	1	1	1	0	1	0	0	4013	0.268482	0.0025	Proteobacteria	unnamed.betIV-A
OT2021	0	0	0	0	0	0	0	0	1	0	1	0	0	83	0.275001	0.0025	Verrucomicrobiota	unnamed.Lacunisphaera
OT2179	0	0	0	0	0	0	0	0	0	0	0	0	1	13	0.273677	0.0025	Bacteroidota	unnamed.env.OPS
OT52	0	0	0	0	0	1	1	1	0	1	1	1	1	5808	0.256401	0.0026	Verrucomicrobiota	unnamed.Verrucomicrobiae
OT603	0	0	0	0	0	0	0	0	0	1	0	1	0	87	0.271429	0.0026	Verrucomicrobiota	unnamed.Xip-B1
OT712	0	0	0	0	1	0	0	0	0	0	0	0	1	63	0.269755	0.0026	Bacteroidota	unnamed.env.OPS
OT871	0	0	0	0	1	0	0	0	0	0	0	0	1	63	0.26794	0.0026	NA	NA
OT1831	0	1	0	0	0	0	0	0	1	1	1	0	0	753	0.283117	0.0026	Bdellovibrionota	unnamed.OM27
OT1138	1	0	1	1	0	1	1	0	0	0	0	0	0	1266	0.275872	0.0027	Bacteroidota	Algor
OT1223	1	0	1	1	0	0	0	0	0	0	0	0	1	441	0.268305	0.0027	Proteobacteria	betIII-A1
OT1652	0	0	0	0	1	0	0	0	0	0	0	0	0	5	0.260018	0.0027	Actinobacteriota	acI-A1
OT1669	0	0	0	0	0	0	0	0	1	0	1	0	0	83	0.279267	0.0027	Bacteroidota	unnamed.Ferruginibacter
OT2178	1	1	1	1	0	0	0	0	0	0	0	1	0	1100	0.262351	0.0027	Bacteroidota	bacI-A1
OT2871	0	0	0	0	0	1	1	0	0	0	0	0	0	64	0.285491	0.0027	Bacteroidota	unnamed.Kapabacteriales
OT530	0	0	0	0	0	0	0	0	0	1	0	1	0	87	0.266309	0.0028	Proteobacteria	unnamed.alfVIII
OT652	1	0	1	1	0	0	0	1	0	0	0	0	0	436	0.260289	0.0028	Cyanobacteria	unnamed.Aphanizomenon
OT1110	1	0	1	1	0	0	0	1	0	0	0	0	0	436	0.270886	0.0028	NA	NA
OT1155	0	0	0	0	0	0	0	0	1	0	0	0	0	9	0.274344	0.0028	Proteobacteria	unnamed.Paracaedibacteraceae
OT1577	0	0	0	0	1	1	1	1	1	1	1	0	1	7091	0.257081	0.0028	Proteobacteria	unnamed.betIV-A
OT1794	0	0	0	0	1	0	0	0	0	0	0	0	0	5	0.261242	0.0028	Bacteroidota	unnamed.bacII-A
OT1962	0	0	0	0	0	0	0	0	1	0	0	0	0	9	0.278345	0.0028	Bacteroidota	unnamed.bacVI
OT2119	0	0	0	0	0	0	0	0	0	1	1	1	1	1092	0.27041	0.0028	Cyanobacteria	unnamed.Snowella
OT2570	0	0	0	0	1	0	0	0	0	0	0	0	1	63	0.273208	0.0028	Proteobacteria	unnamed.alfVI
OT2914	0	0	0	0	0	1	1	1	0	0	0	0	0	322	0.277326	0.0028	Proteobacteria	unnamed.Roseomonas
OT283	1	1	1	1	0	0	0	0	0	1	1	1	1	5937	0.258947	0.0029	Verrucomicrobiota	unnamed.Verrucomicrobiaceae
OT826	0	0	0	0	0	1	1	1	0	1	0	1	0	2329	0.268283	0.0029	Verrucomicrobiota	unnamed.Prosthecobacter
OT1575	0	1	0	0	0	0	0	0	0	0	1	0	0	34	0.272485	0.0029	Verrucomicrobiota	unnamed.Lacunisphaera
OT2003	0	0	0	0	0	0	0	0	1	0	1	0	0	83	0.288296	0.0029	Proteobacteria	unnamed.Acidisoma
OT2562	0	0	0	0	0	0	1	1	0	0	0	0	0	71	0.292668	0.0029	Proteobacteria	unnamed.Rhodovarius
OT370	0	0	0	0	0	1	1	0	0	0	0	0	0	64	0.261208	0.003	Verrucomicrobiota	unnamed.Verrucomicrobiae
OT972	0	0	0	0	1	0	0	0	0	0	0	0	1	63	0.263483	0.003	NA	NA
OT1677	1	1	1	1	0	0	0	0	0	0	0	0	0	378	0.272562	0.003	NA	NA
OT1838	0	0	0	0	0	1	1	0	0	0	0	0	0	64	0.273228	0.003	Bacteroidota	unnamed.Flavobacterium
OT2102	0	0	0	0	0	0	0	0	0	0	1	0	0	11	0.269491	0.003	Bacteroidota	unnamed.Flavobacterium
OT296	0	1	0	0	1	0	0	1	0	1	1	0	0	1832	0.253592	0.0031	Planctomycetota	unnamed.Isosphaeraceae
OT1568	1	0	1	1	0	0	0	0	0	1	0	1	0	1289	0.260547	0.0031	Bacteroidota	unnamed.bacI
OT1785	0	0	0	0	0	0	0	1	1	0	1	0	0	359	0.275993	0.0031	Bdellovibrionota	unnamed.OM27
OT533	1	0	1	1	0	1	1	1	1	1	1	1	1	8163	0.253871	0.0032	Proteobacteria	LD28
OT778	1	0	1	1	0	1	0	1	0	1	0	1	0	4634	0.2617	0.0032	Bacteroidota	unnamed.bacI
OT810	0	0	0	1	0	1	1	1	0	1	0	1	1	5756	0.258872	0.0032	NA	NA
OT889	1	0	1	1	0	0	0	1	0	0	0	0	0	436	0.26842	0.0032	Cyanobacteria	unnamed.Aphanizomenon
OT992	1	0	1	1	0	1	1	1	0	0	0	0	0	2738	0.263047	0.0032	NA	NA
OT1220	0	0	0	0	1	0	0	0	0	0	0	0	1	63	0.271669	0.0032	NA	NA
OT2172	1	0	1	1	0	0	0	1	0	0	0	0	0	436	0.267878	0.0032	Verrucomicrobiota	unnamed.SH3-11
OT1304	0	0	0	0	1	0	0	0	0	0	0	0	1	63	0.267784	0.0033	NA	NA
OT1429	0	0	0	0	1	0	1	0	0	1	1	1	0	2305	0.260071	0.0033	Proteobacteria	unnamed.Methylobacter
OT1650	0	0	0	0	0	1	1	1	0	0	0	1	0	1026	0.265975	0.0033	NA	NA
OT2575	0	1	0	0	0	0	0	0	1	0	0	0	0	32	0.288987	0.0033	Verrucomicrobiota	unnamed.WCHB1-41
OT204	0	0	0	1	0	0	1	1	1	1	1	1	0	5769	0.252253	0.0034	Proteobacteria	Lhab-A4
OT362	1	0	1	1	1	1	1	1	0	1	0	1	1	7987	0.250231	0.0034	Actinobacteriota	acI-A6
OT467	1	0	1	1	0	1	1	1	0	1	0	1	0	6349	0.258926	0.0034	Bacteroidota	unnamed.NS11-12
OT1064	0	1	0	0	0	0	0	0	0	1	1	0	1	760	0.258536	0.0034	Bacteroidota	bacI-A1
OT1822	0	0	0	0	0	1	1	1	0	0	0	0	0	322	0.271648	0.0034	Proteobacteria	unnamed.Roseomonas
OT2216	0	0	1	0	0	0	1	1	0	0	0	0	0	237	0.257913	0.0034	Actinobacteriota	Phila
OT3024	0	0	0	0	0	1	1	1	0	0	0	0	0	322	0.284363	0.0034	Proteobacteria	unnamed.Roseomonas
OT3394	0	0	0	0	0	1	0	0	0	0	0	0	0	6	0.277988	0.0034	Bacteroidota	unnamed.Microscillaceae
OT356	0	0	0	0	0	0	0	0	0	1	1	1	0	374	0.28317	0.0035	Cyanobacteria	unnamed.Snowella
OT452	1	0	1	1	0	0	1	1	0	1	0	0	0	2760	0.256614	0.0035	Actinobacteriota	unnamed.CL500-29
OT1059	0	0	1	1	1	1	1	1	0	1	0	0	1	6940	0.255864	0.0035	Actinobacteriota	acI-A1
OT1560	0	0	0	0	0	0	0	0	1	0	0	0	0	9	0.268101	0.0035	Proteobacteria	unnamed.alfI-B
OT1915	1	1	1	1	0	0	0	0	0	1	0	1	0	2411	0.26244	0.0035	Cyanobacteria	unnamed.Cyanobium
OT2942	0	0	0	0	0	0	0	0	0	1	0	1	0	87	0.281435	0.0035	Verrucomicrobiota	unnamed.Candidatus
OT237	1	0	1	1	0	0	0	1	0	0	0	0	0	436	0.254797	0.0036	NA	NA
OT382	0	0	0	0	1	0	0	0	0	0	0	0	1	63	0.266584	0.0036	NA	NA
OT1868	0	0	0	0	1	1	1	1	0	1	0	1	1	5784	0.261402	0.0036	NA	NA
OT2784	0	0	0	0	0	0	1	0	0	1	0	0	0	73	0.274288	0.0036	Proteobacteria	unnamed.966-1
OT771	1	0	1	1	0	1	1	1	0	0	0	0	0	2738	0.259556	0.0037	Bacteroidota	unnamed.NS11-12
OT2590	0	0	0	0	0	1	0	1	0	0	0	0	0	65	0.273791	0.0037	Proteobacteria	unnamed.alphaI
OT251	1	0	1	1	0	0	0	0	0	0	0	0	0	103	0.256132	0.0038	Bacteroidota	unnamed.bacI
OT1116	0	0	0	0	0	0	0	1	0	0	0	0	0	8	0.268391	0.0038	Armatimonadota	unnamed.Fimbriimonadaceae
OT1285	0	0	0	0	0	0	0	0	0	0	1	0	0	11	0.260063	0.0038	Planctomycetota	unnamed.Isosphaeraceae
OT2748	0	0	0	0	1	0	0	0	0	0	0	0	0	5	0.287736	0.0038	Proteobacteria	betVII-A1
OT261	0	0	0	0	0	1	1	0	0	0	0	0	0	64	0.252247	0.0039	NA	NA
OT555	0	0	0	0	0	1	1	1	0	1	0	0	0	1024	0.271507	0.0039	Verrucomicrobiota	unnamed.Verrucomicrobiae
OT1463	0	0	0	0	0	0	0	0	0	1	1	1	0	374	0.279228	0.0039	Planctomycetota	unnamed.OM190
OT388	0	0	0	1	0	1	0	0	0	0	0	1	1	931	0.255434	0.004	Bacteroidota	unnamed.Kapabacteriales
OT1105	1	0	1	1	0	0	0	0	0	0	0	0	0	103	0.261655	0.004	Bacteroidota	bacI-A1
OT2467	0	0	0	0	0	0	0	0	1	1	1	0	0	368	0.268245	0.004	Proteobacteria	unnamed.Methylomonadaceae
OT423	0	1	0	0	0	0	0	0	1	0	1	0	0	204	0.248506	0.0041	Bacteroidota	bacI-A1
OT1594	1	1	1	1	0	1	1	1	0	0	0	0	0	4124	0.259769	0.0041	NA	NA
OT2170	0	1	0	0	0	0	0	0	0	0	1	0	0	34	0.265556	0.0041	Verrucomicrobiota	unnamed.Terrimicrobium
OT1531	1	0	1	0	0	0	0	0	0	1	0	0	0	109	0.256267	0.0042	Proteobacteria	LD12
OT1730	0	0	0	0	0	1	0	0	0	1	0	1	1	1056	0.265474	0.0042	Verrucomicrobiota	unnamed.Prosthecobacter
OT2259	0	0	0	0	0	0	0	0	0	0	1	0	0	11	0.268118	0.0042	Acidobacteriota	unnamed.Vicinamibacteraceae
OT2761	0	0	0	0	0	0	1	1	0	0	0	0	0	71	0.276355	0.0042	Verrucomicrobiota	unnamed.Brevifollis
OT266	0	0	0	1	1	0	0	0	0	0	0	0	0	47	0.248404	0.0043	Actinobacteriota	acI-A1
OT517	1	0	0	0	0	0	0	1	1	1	1	0	0	1573	0.254259	0.0043	Verrucomicrobiota	unnamed.SH3-11
OT508	1	0	1	1	0	0	0	1	0	0	0	0	0	436	0.267141	0.0044	Cyanobacteria	unnamed.Aphanizomenon
OT793	0	0	0	0	0	0	0	1	0	0	1	0	0	79	0.259872	0.0044	Verrucomicrobiota	unnamed.Pedosphaeraceae
OT1079	1	1	0	0	0	0	0	0	0	1	1	1	0	1254	0.252849	0.0044	Bacteroidota	bacI-A1
OT1649	0	1	0	0	0	1	1	1	1	0	1	0	0	3579	0.259338	0.0044	Proteobacteria	unnamed.Candidatus
OT1740	0	0	0	0	0	0	0	0	0	0	0	0	1	13	0.266738	0.0044	Bacteroidota	unnamed.env.OPS
OT2019	1	1	0	0	0	0	0	0	0	0	0	0	0	14	0.262667	0.0045	Actinobacteriota	acSTL-A1
OT1517	0	0	1	1	0	0	0	0	0	0	0	0	0	37	0.265233	0.0046	Bacteroidota	unnamed.NS11-12
OT2048	0	0	0	0	0	0	0	0	0	1	0	1	0	87	0.274682	0.0046	Verrucomicrobiota	unnamed.Xip-B1
OT2230	0	0	0	0	0	0	1	1	1	1	1	1	0	4089	0.258287	0.0046	Proteobacteria	Lhab-A4
OT1172	1	0	1	1	0	0	0	0	0	1	0	1	0	1289	0.256516	0.0047	Bacteroidota	unnamed.bacV
OT1395	0	0	0	1	0	0	0	0	0	0	0	0	0	4	0.263654	0.0047	Bacteroidota	unnamed.Fluviicola
OT1604	0	0	0	0	0	1	0	0	0	0	0	0	1	70	0.265312	0.0047	Bacteroidota	unnamed.bacVI
OT1772	1	0	1	0	0	0	0	0	0	0	0	0	0	15	0.25825	0.0047	Actinobacteriota	acI-A4
OT1777	1	0	1	1	1	1	1	1	0	0	0	0	1	6278	0.253691	0.0047	Actinobacteriota	acI-A1
OT1365	0	0	0	1	0	1	0	0	0	1	0	1	0	927	0.254772	0.0048	Bacteroidota	Algor
OT2444	0	0	0	0	0	0	0	0	0	1	0	1	1	376	0.264395	0.0048	Verrucomicrobiota	unnamed.Xip-B1
OT323	0	0	0	0	0	1	1	0	0	1	0	1	1	2342	0.25502	0.0049	Verrucomicrobiota	unnamed.Verrucomicrobiae
OT1074	1	0	1	0	0	0	0	0	0	1	0	1	1	1376	0.260922	0.0049	Proteobacteria	unnamed.Candidatus
OT1694	0	0	0	1	0	0	0	0	0	0	0	0	0	4	0.262151	0.0049	Verrucomicrobiota	unnamed.Verrucomicrobiae
OT1957	0	0	0	0	0	0	0	0	0	1	0	1	0	87	0.270715	0.0049	Verrucomicrobiota	unnamed.SH3-11
OT2026	0	0	0	0	0	0	0	1	0	1	0	1	0	363	0.254735	0.0049	Proteobacteria	unnamed.Ga0077536
OT874	0	0	0	1	0	1	1	1	0	0	0	0	0	911	0.252211	0.005	NA	NA
OT914	1	0	1	0	0	1	1	1	0	0	0	0	0	1322	0.256527	0.005	Bacteroidota	unnamed.NS11-12
OT1491	0	0	0	0	0	0	0	0	1	0	0	0	0	9	0.260116	0.005	Bacteroidota	unnamed.bacV
OT2002	0	0	0	0	0	1	1	1	0	0	0	0	1	1027	0.261678	0.005	Proteobacteria	PnecD
OT751	1	1	1	0	0	0	0	0	0	1	0	1	0	1133	0.260268	0.0051	Cyanobacteria	unnamed.Cyanobium
OT860	0	0	0	0	1	0	0	1	1	1	1	0	0	2309	0.256706	0.0051	Proteobacteria	unnamed.Paucibacter
OT979	0	0	0	0	0	1	1	1	0	0	0	1	0	1026	0.255801	0.0051	NA	NA
OT1437	1	0	1	1	0	1	1	0	0	0	0	0	0	1266	0.267573	0.0051	Proteobacteria	unnamed.alfVIII
OT1675	1	0	1	1	0	0	0	0	0	0	0	0	0	103	0.269383	0.0051	Verrucomicrobiota	unnamed.Luteolibacter
OT1713	1	0	1	1	0	1	0	1	0	0	0	0	0	1267	0.260187	0.0051	NA	NA
OT2543	0	0	0	0	0	0	0	0	0	0	0	0	1	13	0.271124	0.0051	Bacteroidota	unnamed.Bacteroidetes
OT217	0	1	0	0	0	0	0	0	0	1	1	0	1	760	0.24413	0.0053	Planctomycetota	unnamed.Isosphaeraceae
OT585	0	0	0	0	0	1	1	1	0	0	0	1	0	1026	0.250234	0.0053	NA	NA
OT1283	0	0	0	0	1	0	0	0	0	0	0	0	1	63	0.258891	0.0053	NA	NA
OT2059	1	0	1	1	0	0	1	0	0	0	0	0	0	435	0.244683	0.0055	Actinobacteriota	acI-A3
OT1434	0	0	1	1	0	0	0	0	0	1	0	0	0	218	0.253885	0.0056	Proteobacteria	Lhab-A3
OT1844	0	0	0	0	1	1	0	0	0	0	0	0	0	56	0.251187	0.0056	Actinobacteriota	acI-A1
OT304	0	0	0	0	0	1	1	1	0	1	0	1	0	2329	0.258329	0.0057	Verrucomicrobiota	unnamed.Verrucomicrobiae
OT1388	1	0	1	1	0	1	1	1	0	0	0	0	0	2738	0.249807	0.0057	Bacteroidota	unnamed.NS11-12
OT1636	0	0	0	0	0	0	0	0	0	0	1	0	0	11	0.273718	0.0057	Bacteroidota	unnamed.env.OPS
OT436	0	0	0	0	0	1	1	0	0	0	0	0	0	64	0.248746	0.0058	NA	NA
OT575	0	0	0	0	0	0	0	1	0	0	1	0	0	79	0.249163	0.0058	Proteobacteria	Lhab-A4
OT687	0	0	0	0	0	1	1	1	0	1	0	1	0	2329	0.261082	0.0058	Verrucomicrobiota	unnamed.Verrucomicrobiae
OT1683	0	0	0	1	0	1	0	1	0	0	0	0	0	267	0.261556	0.0058	Bacteroidota	unnamed.Fluviicola
OT2273	0	0	0	0	0	0	0	0	1	0	0	0	0	9	0.265867	0.0058	NA	NA
OT2302	0	0	0	0	0	1	1	0	0	0	0	0	0	64	0.266434	0.0058	Bacteroidota	unnamed.NS11-12
OT229	0	0	0	0	0	0	0	0	1	0	0	0	0	9	0.247278	0.0059	Actinobacteriota	acI-B4
OT282	0	0	0	0	0	1	1	0	0	1	0	1	0	1033	0.251924	0.0059	Verrucomicrobiota	unnamed.Verrucomicrobiae
OT977	0	0	0	0	0	0	0	0	0	1	1	1	1	1092	0.266494	0.0059	Cyanobacteria	unnamed.Snowella
OT1753	0	1	0	0	0	0	1	1	1	0	0	0	0	728	0.254684	0.0059	Bacteroidota	unnamed.env.OPS
OT1529	1	0	1	1	0	0	0	0	0	0	0	1	0	440	0.249587	0.006	Actinobacteriota	acI-A3
OT1562	1	0	0	0	0	0	0	0	0	0	0	0	0	1	0.25886	0.006	Chloroflexi	unnamed.SL56
OT1597	0	0	0	0	1	0	0	0	0	0	0	1	1	321	0.262172	0.006	NA	NA
OT2007	0	0	0	1	0	0	0	0	0	0	0	0	0	4	0.262048	0.0061	NA	NA
OT691	0	0	0	0	0	0	0	0	1	0	1	0	0	83	0.248438	0.0062	Actinobacteriota	acI-B4
OT1317	0	0	0	0	1	0	0	0	0	0	0	0	0	5	0.259543	0.0062	Proteobacteria	unnamed.Sphingorhabdus
OT854	0	0	1	0	0	0	0	0	0	1	0	1	1	881	0.246187	0.0063	Bacteroidota	Algor
OT1203	1	0	1	1	0	0	0	0	0	1	1	0	1	2791	0.253187	0.0063	Chloroflexi	unnamed.SL56
OT662	0	0	0	0	0	0	0	1	1	0	0	1	0	360	0.251519	0.0064	Proteobacteria	Lhab-A2
OT993	1	0	1	1	1	1	0	0	0	1	0	1	1	6307	0.243767	0.0065	Bacteroidota	bacI-A1
OT1134	0	0	1	0	0	0	1	1	0	0	0	0	0	237	0.250945	0.0065	NA	NA
OT184	0	0	0	1	1	1	1	1	0	1	0	1	1	7062	0.250658	0.0066	Bacteroidota	unnamed.bacV
OT329	0	0	0	0	0	0	0	0	1	0	1	1	0	371	0.245035	0.0066	Actinobacteriota	acI-B4
OT1447	0	0	0	0	1	0	0	0	0	0	0	0	1	63	0.250537	0.0066	Bacteroidota	unnamed.env.OPS
OT2113	1	0	1	1	0	0	0	0	0	0	0	0	0	103	0.258615	0.0066	Bacteroidota	Algor
OT2384	0	0	1	1	0	0	0	0	0	0	0	0	0	37	0.254879	0.0066	Verrucomicrobiota	unnamed.Verrucomicrobiae
OT1245	0	0	1	0	0	1	1	1	0	0	0	0	1	2062	0.251209	0.0067	Proteobacteria	PnecD
OT1914	1	1	0	1	0	0	0	0	0	0	0	0	0	93	0.258973	0.0067	Actinobacteriota	Luna1-A2
OT2528	0	0	0	0	1	1	1	1	0	0	0	1	0	2257	0.252248	0.0067	Bacteroidota	unnamed.bacII-A
OT1654	0	0	1	1	0	1	1	0	0	1	0	1	0	3700	0.249743	0.0068	Bacteroidota	Algor
OT1246	1	0	1	1	0	0	0	0	0	0	0	1	1	1293	0.247897	0.0069	Proteobacteria	Lhab-A3
OT2265	1	0	1	1	0	0	0	1	0	1	0	0	1	2780	0.246457	0.0069	Actinobacteriota	acI-A4
OT2268	0	0	0	0	0	1	0	1	1	0	0	0	0	328	0.25623	0.0069	Proteobacteria	unnamed.Paracaedibacteraceae
OT2782	0	0	0	0	0	1	1	1	0	0	0	0	0	322	0.266907	0.0069	Desulfobacterota	unnamed.Bradymonadales
OT2770	0	0	0	0	0	1	1	1	0	0	0	0	0	322	0.263081	0.007	Bacteroidota	unnamed.bacII-A
OT1520	1	0	1	1	0	0	0	0	0	0	1	0	0	439	0.250738	0.0071	Actinobacteriota	acI-A4
OT2604	1	0	1	0	0	0	0	0	0	0	0	0	0	15	0.262213	0.0071	Chloroflexi	unnamed.SL56
OT2272	0	0	0	0	0	0	1	1	0	0	1	0	0	345	0.256408	0.0073	Bacteroidota	unnamed.Flavobacterium
OT1658	0	0	0	0	0	0	0	0	1	0	1	0	0	83	0.257365	0.0074	Proteobacteria	unnamed.Rhizobacter
OT696	0	0	0	1	0	1	0	0	0	1	0	1	0	927	0.248303	0.0076	Bacteroidota	Algor
OT2199	1	0	1	1	0	0	0	0	0	0	0	0	1	441	0.257762	0.0077	Bacteroidota	unnamed.Cryomorphaceae
OT2227	1	1	1	0	0	0	0	0	0	0	1	0	0	385	0.255201	0.0077	Planctomycetota	unnamed.Rubinisphaeraceae
OT2236	0	0	0	0	1	1	1	1	0	1	0	1	1	5784	0.247448	0.0077	NA	NA
OT2437	0	0	0	0	0	0	1	1	1	0	0	1	0	1060	0.248935	0.0077	Proteobacteria	Lhab-A2
OT2502	0	0	0	0	0	0	0	0	0	0	0	0	1	13	0.259307	0.0077	Proteobacteria	Novo-A2
OT955	1	0	1	1	0	0	0	0	0	0	0	0	0	103	0.256417	0.0078	Verrucomicrobiota	unnamed.Luteolibacter
OT1039	0	0	0	0	0	1	1	1	0	1	0	1	0	2329	0.247847	0.0079	Verrucomicrobiota	unnamed.Verrucomicrobiae
OT1340	0	0	0	0	1	0	0	0	0	1	0	1	1	1021	0.257989	0.0079	Cyanobacteria	unnamed.Microcystis
OT2209	0	0	0	0	0	1	1	0	0	0	0	0	0	64	0.253659	0.0079	Proteobacteria	PnecD
OT1050	1	0	1	1	0	0	0	0	0	0	0	0	0	103	0.244518	0.008	NA	NA
OT3177	0	0	0	0	0	1	1	1	0	0	0	0	1	1027	0.257971	0.008	Proteobacteria	unnamed.Sphingomonadaceae
OT2449	0	0	0	0	0	0	0	0	1	0	0	0	0	9	0.250038	0.0081	Proteobacteria	Lhab-A2
OT1231	0	0	0	0	0	0	1	1	1	1	0	1	0	2360	0.246702	0.0082	Proteobacteria	Lhab-A2
OT367	1	0	1	1	0	1	0	0	0	0	0	0	0	434	0.243648	0.0083	Chloroflexi	unnamed.SL56
OT1559	1	0	1	1	0	0	1	0	0	0	0	0	0	435	0.251428	0.0083	Bacteroidota	bacI-A1
OT1632	1	0	1	1	0	0	0	1	0	0	0	0	0	436	0.24553	0.0083	Cyanobacteria	unnamed.Aphanizomenon
OT1876	0	0	0	1	0	1	0	0	0	1	0	1	1	2217	0.245439	0.0083	Proteobacteria	PnecB
OT286	0	0	1	1	0	1	0	0	0	0	0	0	0	214	0.245117	0.0084	NA	NA
OT1369	1	0	1	1	0	1	1	1	0	0	0	0	0	2738	0.248074	0.0084	NA	NA
OT1440	0	0	1	0	0	1	1	0	0	1	0	1	0	2068	0.245351	0.0085	Bacteroidota	unnamed.Kapabacteriales
OT1596	1	0	0	0	0	0	0	0	0	1	0	0	0	22	0.255192	0.0085	Bacteroidota	unnamed.NS11-12
OT1540	1	0	1	1	0	0	0	0	0	0	1	0	0	439	0.248412	0.0087	Bacteroidota	unnamed.Solitalea
OT2072	1	0	0	0	0	0	0	0	0	1	0	1	0	153	0.246365	0.0087	Bacteroidota	Algor
OT2063	0	0	0	1	0	1	1	1	0	0	0	0	1	2188	0.248137	0.0088	NA	NA
OT2643	0	0	0	0	0	1	1	1	0	0	0	0	0	322	0.259749	0.0088	Bacteroidota	unnamed.SM1A07
OT395	0	0	0	0	0	1	1	0	0	0	0	0	0	64	0.250442	0.0089	Verrucomicrobiota	unnamed.Verrucomicrobiae
OT856	0	1	0	0	1	0	0	0	1	1	0	0	0	697	0.243483	0.0089	Bacteroidota	unnamed.bacII-A
OT976	1	0	1	1	1	0	0	0	0	0	1	0	0	1263	0.245934	0.0089	Bacteroidota	unnamed.NS11-12
OT2379	0	0	0	0	1	0	0	0	0	0	0	0	1	63	0.256829	0.0089	Bacteroidota	unnamed.Fluviicola
OT2658	0	1	0	0	0	0	0	0	1	0	0	0	0	32	0.242823	0.0089	Proteobacteria	unnamed.Lyticum
OT1967	0	0	0	0	0	0	0	1	1	0	0	0	0	77	0.260256	0.0091	Verrucomicrobiota	unnamed.SH3-11
OT2269	0	0	0	0	1	0	0	0	0	0	0	0	0	5	0.251837	0.0091	Bacteroidota	Flavo-A2
OT901	0	0	0	0	0	1	1	0	0	1	0	1	0	1033	0.251079	0.0092	Proteobacteria	Brev
OT2155	0	0	0	0	0	0	1	0	0	0	1	0	0	74	0.256727	0.0092	unnamed.Archaea	unnamed.Archaea
OT2637	0	0	0	0	0	0	0	0	1	0	1	0	0	83	0.260207	0.0092	Acidobacteriota	unnamed.Vicinamibacterales
OT694	0	0	0	0	1	0	0	0	0	0	0	0	0	5	0.24225	0.0093	Bacteroidota	unnamed.bacII-A
OT740	1	1	1	1	0	0	0	0	0	1	1	1	0	4176	0.242963	0.0093	Bacteroidota	unnamed.Solitalea
OT1522	0	0	0	0	0	1	0	1	0	1	0	1	0	1043	0.250663	0.0093	Bacteroidota	unnamed.NS11-12
OT2149	0	0	0	0	1	0	0	0	0	0	0	0	0	5	0.249419	0.0093	Bacteroidota	unnamed.bacII-A
OT316	0	0	0	0	0	0	0	1	0	1	1	0	0	362	0.240901	0.0094	Planctomycetota	unnamed.Gemmataceae
OT827	0	0	1	1	1	0	1	0	0	0	0	0	1	1930	0.23787	0.0094	Actinobacteriota	acI-A1
OT1627	0	1	0	0	0	0	0	0	1	0	1	0	0	204	0.250986	0.0094	Proteobacteria	unnamed.Methylomonadaceae
OT1193	1	0	0	0	0	0	0	0	0	0	0	1	0	24	0.249838	0.0097	Bacteroidota	unnamed.Cryomorphaceae
OT2012	0	0	0	0	0	1	1	0	0	0	0	0	0	64	0.258806	0.0097	Bacteroidota	unnamed.Kapabacteriales
OT641	0	0	0	0	0	0	1	1	1	0	1	0	0	1059	0.246173	0.0098	Bacteroidota	unnamed.Flavobacterium
OT1408	0	0	0	0	1	0	0	0	0	0	0	0	1	63	0.248075	0.0098	NA	NA
OT1592	0	0	0	0	0	1	1	1	0	0	0	0	1	1027	0.250979	0.0098	Bacteroidota	unnamed.Fluviicola
OT2429	0	0	0	0	0	1	1	1	0	0	0	0	0	322	0.258987	0.0098	Bacteroidota	unnamed.Anditalea
OT2693	0	0	0	0	0	1	1	1	0	0	0	0	0	322	0.253186	0.0098	Proteobacteria	PnecD
OT1817	0	0	0	0	0	0	0	0	0	1	0	1	1	376	0.250015	0.0099	Verrucomicrobiota	unnamed.Xip-B1
OT1851	0	0	0	0	0	0	0	0	1	0	1	0	0	83	0.252502	0.0099	Proteobacteria	unnamed.TRA3-20
OT1940	0	0	0	1	0	0	0	0	0	0	0	0	0	4	0.246166	0.0099	Proteobacteria	betIII-A1
OT1330	1	0	1	1	0	0	0	0	0	0	0	0	0	103	0.241507	0.01	Actinobacteriota	acI-A4
OT2698	0	0	0	0	1	0	0	0	0	0	0	0	1	63	0.249206	0.01	Proteobacteria	unnamed.Aquabacterium
OT2377	0	0	0	0	0	1	1	0	0	0	0	0	0	64	0.254808	0.0101	Bacteroidota	unnamed.CMW-169
OT2006	0	0	0	0	0	1	1	1	0	0	0	0	0	322	0.253971	0.0102	Proteobacteria	unnamed.Roseomonas
OT2242	0	0	0	0	0	1	1	1	0	0	0	0	0	322	0.257172	0.0102	Acidobacteriota	unnamed.Paludibaculum
OT722	1	0	1	1	0	1	0	1	0	0	0	0	0	1267	0.243998	0.0103	NA	NA
OT1218	1	0	1	1	0	0	0	1	0	0	0	0	0	436	0.246296	0.0103	Cyanobacteria	unnamed.Aphanizomenon
OT598	0	0	0	0	1	1	1	1	0	0	0	0	0	967	0.243887	0.0104	Proteobacteria	betIII-A1
OT1092	0	0	0	0	1	0	0	0	0	0	0	0	0	5	0.25144	0.0105	Actinobacteriota	acI-A1
OT1428	1	0	1	1	0	0	0	0	0	0	0	0	1	441	0.252633	0.0105	Bacteroidota	unnamed.Cryomorphaceae
OT1995	0	0	0	0	0	0	0	0	1	1	0	1	0	369	0.247742	0.0105	Acidobacteriota	unnamed.Paludibaculum
OT2447	1	0	0	1	0	0	0	0	0	1	0	0	1	510	0.248868	0.0105	NA	NA
OT37	1	0	1	1	0	1	1	1	0	1	0	1	1	7493	0.234315	0.0106	Actinobacteriota	acI-A6
OT1205	1	0	1	1	0	0	0	0	1	0	1	1	0	2787	0.245467	0.0106	Proteobacteria	Pyxis
OT2606	0	1	0	0	0	0	0	0	1	0	1	0	0	204	0.256331	0.0106	Actinobacteriota	unnamed.CL500-29
OT2785	0	0	0	0	0	0	0	0	0	0	0	0	1	13	0.221138	0.0106	NA	NA
OT1269	0	1	0	1	0	0	0	0	0	0	0	1	0	175	0.239419	0.0107	Bacteroidota	unnamed.Solitalea
OT1553	0	0	0	0	1	1	1	0	0	0	0	0	1	972	0.247716	0.0107	Bacteroidota	unnamed.NS11-12
OT1618	0	0	0	0	1	0	0	0	0	0	0	0	0	5	0.239843	0.0108	Bacteroidota	unnamed.bacII-A
OT1420	0	1	0	0	0	0	0	0	1	0	1	0	0	204	0.250746	0.0109	Actinobacteriota	Iluma-A2
OT1718	1	0	1	1	1	0	0	0	0	0	0	0	0	433	0.250319	0.0109	Actinobacteriota	Luna1-A2
OT1990	0	0	0	0	1	0	0	0	0	0	0	0	0	5	0.237633	0.0109	Actinobacteriota	acI-A1
OT1902	0	0	0	0	1	1	0	0	0	0	0	1	0	299	0.247267	0.011	Bacteroidota	unnamed.Fluviicola
OT3074	0	0	0	0	0	1	0	0	0	0	0	0	0	6	0.251663	0.0111	Bacteroidota	unnamed.bacI-A
OT1102	1	0	1	0	0	1	0	0	0	1	0	1	0	1338	0.245331	0.0112	Bacteroidota	unnamed.bacV
OT1359	1	1	0	1	0	0	0	0	0	0	0	0	0	93	0.247932	0.0112	Bacteroidota	unnamed.Kapabacteriales
OT1996	0	0	0	0	0	0	0	1	0	1	0	0	0	78	0.250512	0.0113	Bacteroidota	unnamed.NS9
OT2123	0	0	0	0	0	0	0	0	1	0	0	0	0	9	0.25035	0.0114	Bacteroidota	unnamed.Ferruginibacter
OT935	0	0	1	1	0	0	0	0	0	1	0	1	0	794	0.246944	0.0115	Bacteroidota	unnamed.Fluviicola
OT1132	0	0	0	0	0	0	0	1	0	1	1	0	0	362	0.239375	0.0115	Proteobacteria	Lhab-A4
OT715	1	0	1	1	0	0	0	1	0	1	0	1	0	2779	0.238653	0.0117	Armatimonadota	unnamed.Armatimonas
OT553	0	0	0	0	1	1	1	0	1	0	1	0	0	2260	0.242379	0.0118	Proteobacteria	betIII-A1
OT2849	0	0	0	0	1	1	1	0	0	0	0	0	1	972	0.242302	0.012	Actinobacteriota	acI-A1
OT1761	0	0	0	0	1	0	1	1	0	0	0	0	1	992	0.244042	0.0121	Bacteroidota	unnamed.Edaphobaculum
OT2160	1	0	1	1	0	0	1	1	0	0	0	0	0	1273	0.24766	0.0121	Cyanobacteria	unnamed.Cyanobium
OT815	1	0	1	1	0	0	0	0	0	0	0	1	0	440	0.237616	0.0122	NA	NA
OT2177	0	0	0	0	0	0	1	1	0	0	0	0	0	71	0.25181	0.0122	Actinobacteriota	acI-A3
OT1136	0	0	0	1	0	0	0	0	0	0	0	0	0	4	0.241595	0.0124	NA	NA
OT83	0	1	0	0	1	0	0	0	0	1	1	0	0	701	0.236005	0.0125	Planctomycetota	unnamed.Isosphaeraceae
OT490	0	0	0	0	0	1	1	0	0	0	0	0	0	64	0.244163	0.0127	Verrucomicrobiota	unnamed.Verrucomicrobiae
OT840	1	0	1	1	0	0	0	0	1	0	0	0	0	437	0.238292	0.0127	Verrucomicrobiota	unnamed.Verrucomicrobiae
OT1038	0	0	0	0	1	1	0	1	1	0	1	0	0	2270	0.235056	0.0129	Bacteroidota	unnamed.bacII-A
OT1211	1	0	1	1	0	1	0	1	0	0	0	0	0	1267	0.240137	0.0129	NA	NA
OT2366	1	0	1	0	0	1	1	0	0	1	0	1	0	2860	0.240768	0.013	Bacteroidota	unnamed.Kapabacteriales
OT1610	0	0	0	0	0	0	0	0	1	0	1	0	0	83	0.239805	0.0131	Proteobacteria	unnamed.betIV-A
OT2162	0	0	0	0	0	0	1	0	0	1	1	0	0	352	0.243881	0.0131	Bacteroidota	unnamed.env.OPS
OT225	1	0	1	1	0	1	1	0	0	1	0	0	0	2740	0.236441	0.0132	Bacteroidota	Algor
OT375	1	0	0	0	0	0	0	1	1	1	1	1	0	3166	0.235028	0.0133	Verrucomicrobiota	unnamed.SH3-11
OT594	0	0	0	1	0	1	1	0	0	1	0	0	0	913	0.238343	0.0133	Bacteroidota	Algor
OT1244	0	0	0	0	0	1	1	1	0	1	0	1	0	2329	0.246979	0.0133	Verrucomicrobiota	unnamed.Brevifollis
OT767	0	0	0	0	0	0	0	0	0	0	1	0	0	11	0.240646	0.0134	Verrucomicrobiota	unnamed.Chthoniobacter
OT1519	0	0	0	0	0	0	0	0	1	0	1	0	1	372	0.237345	0.0134	Proteobacteria	unnamed.betIV-A
OT2518	0	0	0	0	0	0	1	1	0	0	0	0	0	71	0.239509	0.0134	Bacteroidota	unnamed.NS11-12
OT363	0	0	1	0	1	0	1	1	0	0	0	0	1	2027	0.232038	0.0137	Actinobacteriota	acI-A1
OT1087	1	0	1	1	0	0	0	0	0	0	1	0	1	1292	0.240169	0.0138	Bacteroidota	unnamed.NS11-12
OT2764	1	0	1	1	1	0	0	0	0	1	0	0	0	1262	0.235972	0.0138	Bacteroidota	bacI-A1
OT2145	0	0	1	1	0	0	0	0	0	1	0	1	0	794	0.246138	0.014	Bacteroidota	Flavo-A1
OT459	1	0	1	1	0	1	1	0	0	0	1	1	1	6363	0.235898	0.0141	NA	NA
OT365	1	1	1	1	0	0	0	0	1	0	1	0	1	4174	0.231197	0.0142	Bacteroidota	bacI-A1
OT981	0	0	0	0	0	0	1	0	1	1	1	0	0	1068	0.239874	0.0142	Proteobacteria	unnamed.Methylomonadaceae
OT1174	0	0	0	1	0	1	1	1	0	1	0	1	1	5756	0.232842	0.0142	NA	NA
OT1587	0	0	0	0	0	0	0	0	0	1	0	1	0	87	0.24327	0.0142	Proteobacteria	unnamed.Lyticum
OT2081	0	0	0	0	0	0	0	0	1	0	0	0	0	9	0.246192	0.0142	Bacteroidota	Flavo-A3
OT2154	0	0	0	0	1	0	0	0	0	0	0	0	1	63	0.243775	0.0142	Proteobacteria	unnamed.alfVI
OT785	1	1	0	0	0	0	0	0	1	0	1	0	0	424	0.237712	0.0143	Bacteroidota	unnamed.bacIII-A
OT946	1	1	1	1	0	0	0	0	0	1	0	1	0	2411	0.237158	0.0144	Cyanobacteria	unnamed.Cyanobium
OT2060	0	0	0	0	0	1	1	0	0	0	0	0	0	64	0.242602	0.0144	Proteobacteria	unnamed.Roseomonas
OT1015	0	0	0	0	1	0	0	0	1	0	1	0	0	313	0.236566	0.0145	Proteobacteria	unnamed.betIV-A
OT1993	0	0	0	0	0	0	0	0	0	0	1	0	0	11	0.243657	0.0145	unnamed.Archaea	unnamed.Archaea
OT2078	0	0	0	0	1	0	0	0	0	0	0	0	1	63	0.244506	0.0145	NA	NA
OT669	1	0	0	0	0	0	1	1	1	1	1	1	1	6603	0.231797	0.0146	Verrucomicrobiota	unnamed.SH3-11
OT1734	0	0	0	0	1	0	0	0	0	0	0	0	1	63	0.24058	0.0146	Bacteroidota	unnamed.bacII-A
OT757	1	0	0	1	0	0	0	0	0	0	0	0	0	16	0.239488	0.0149	NA	NA
OT850	1	1	1	1	0	0	0	1	0	1	0	1	0	4165	0.235464	0.015	Actinobacteriota	acTH1-A1
OT1687	0	0	0	0	1	0	0	0	0	0	0	0	1	63	0.241632	0.015	NA	NA
OT2009	0	0	0	0	0	0	0	0	0	0	1	0	1	90	0.246027	0.0151	Bacteroidota	unnamed.bacV
OT1372	1	0	1	0	0	1	1	1	0	0	0	0	0	1322	0.235333	0.0153	NA	NA
OT606	0	0	0	0	1	0	1	1	1	0	1	1	0	4050	0.2378	0.0154	Proteobacteria	alfI-B2
OT876	1	0	1	1	0	0	1	0	0	1	1	1	0	4665	0.231724	0.0154	Bacteroidota	unnamed.bacVI
OT2047	1	0	1	1	0	1	0	0	0	0	0	0	0	434	0.236376	0.0154	NA	NA
OT2146	0	0	0	0	0	0	0	0	0	1	1	1	0	374	0.247861	0.0154	Bacteroidota	unnamed.Microscillaceae
OT2251	0	0	0	0	0	0	0	0	0	1	1	0	0	86	0.252408	0.0154	Proteobacteria	unnamed.Sideroxydans
OT900	1	0	1	1	0	0	0	0	0	1	1	1	0	2790	0.238612	0.0155	Bacteroidota	Aquir
OT1665	1	1	1	1	0	0	0	0	0	0	0	0	1	1101	0.242908	0.0155	Proteobacteria	betIII-A1
OT475	0	0	1	0	0	1	0	0	0	1	0	1	1	2091	0.236004	0.0156	Bacteroidota	Algor
OT1457	0	1	0	0	0	0	0	0	1	0	1	0	0	204	0.237248	0.0156	Planctomycetota	unnamed.Gemmataceae
OT1818	1	0	1	1	0	0	0	0	0	0	0	0	0	103	0.235085	0.0157	Verrucomicrobiota	unnamed.Verrucomicrobiae
OT1759	1	1	0	0	0	0	0	0	0	0	1	0	0	100	0.239649	0.0158	Actinobacteriota	acI-C1
OT2132	0	0	0	0	1	0	0	0	0	0	0	0	0	5	0.247816	0.0159	Proteobacteria	unnamed.alfVII
OT1265	1	0	1	1	0	0	1	1	1	0	0	0	0	2759	0.231243	0.016	Actinobacteriota	Phila
OT1419	1	1	1	1	0	0	0	0	0	0	0	0	0	378	0.234579	0.016	Bacteroidota	bacI-A1
OT2050	0	1	0	0	0	0	0	0	0	0	1	0	0	34	0.246065	0.0161	Proteobacteria	unnamed.Pseudomonas
OT56	1	0	1	1	0	0	1	0	0	1	1	1	0	4665	0.22864	0.0163	Bacteroidota	unnamed.bacVI
OT1609	0	0	0	0	0	0	0	1	0	0	0	0	0	8	0.233897	0.0163	NA	NA
OT1619	1	0	1	0	0	0	0	0	0	1	0	0	0	109	0.245089	0.0163	Planctomycetota	unnamed.Blastopirellula
OT2065	0	0	0	0	0	1	0	0	0	0	0	1	1	342	0.242431	0.0163	Bacteroidota	unnamed.NS11-12
OT104	0	0	1	1	0	1	1	1	1	1	1	1	0	7787	0.233035	0.0164	Verrucomicrobiota	unnamed.SH3-11
OT1525	0	0	0	0	0	0	0	0	1	0	1	0	0	83	0.248459	0.0164	Planctomycetota	unnamed.Schlesneria
OT2122	1	0	1	1	0	0	0	0	0	0	0	1	0	440	0.234079	0.0164	Actinobacteriota	acI-A3
OT2373	0	0	0	0	0	0	0	1	0	0	0	0	0	8	0.245807	0.0164	Bacteroidota	Flavo-A1
OT2342	0	0	0	0	0	0	0	0	1	0	1	0	0	83	0.247569	0.0166	Proteobacteria	unnamed.alphaI
OT1288	1	0	1	1	0	1	1	1	0	0	0	0	0	2738	0.235124	0.0167	Bacteroidota	Algor
OT1925	0	0	0	1	0	0	0	0	0	0	0	0	0	4	0.220125	0.0167	NA	NA
OT2417	0	0	0	0	0	0	0	0	1	0	1	0	0	83	0.247167	0.0168	Proteobacteria	unnamed.alfI-B
OT546	1	1	1	1	0	0	0	1	1	0	0	0	0	2401	0.237777	0.0169	Cyanobacteria	unnamed.Aphanizomenon
OT2461	1	0	1	1	0	0	0	0	0	1	0	0	0	438	0.236227	0.0169	Cyanobacteria	unnamed.Cyanobium
OT1824	0	0	0	0	1	0	0	0	0	0	0	0	0	5	0.232851	0.017	Bacteroidota	unnamed.Flavobacterium
OT2498	0	0	0	0	0	0	0	0	1	0	1	0	0	83	0.237567	0.017	Planctomycetota	unnamed.Gemmataceae
OT152	0	1	1	1	1	0	0	0	0	0	1	0	1	3198	0.231505	0.0173	Bacteroidota	unnamed.Solitalea
OT1225	1	1	0	0	0	0	0	0	0	1	0	1	0	428	0.23541	0.0173	Actinobacteriota	acI-A5
OT1563	1	0	1	1	0	0	1	1	0	0	0	0	0	1273	0.23655	0.0173	Proteobacteria	unnamed.JG36-TzT-191
OT1708	0	0	1	1	0	0	0	0	0	0	0	1	0	220	0.231386	0.0173	NA	NA
OT1899	0	1	0	0	1	0	0	0	0	1	1	1	0	1844	0.236967	0.0173	Bacteroidota	bacI-A1
OT1460	0	0	0	0	0	1	1	1	0	0	0	0	1	1027	0.236251	0.0174	Proteobacteria	betVII-B1
OT1639	0	0	0	0	0	0	0	1	1	0	0	0	0	77	0.240641	0.0174	Proteobacteria	alfI-B2
OT2399	0	0	0	0	1	1	1	1	0	0	0	0	0	967	0.245401	0.0174	Bacteroidota	Aquir
OT2519	1	0	1	1	0	1	0	0	0	1	0	0	0	1269	0.237674	0.0174	Bacteroidota	Aquir
OT2058	0	0	0	0	0	0	0	0	0	0	1	0	0	11	0.242245	0.0176	Proteobacteria	unnamed.Acetobacteraceae
OT841	0	0	0	0	1	0	0	0	0	0	1	0	0	61	0.229811	0.0177	Planctomycetota	unnamed.Isosphaeraceae
OT2359	1	0	1	0	0	0	0	0	0	1	0	0	1	474	0.236396	0.0177	Actinobacteriota	acI-A5
OT432	1	1	1	1	0	0	1	0	0	0	0	0	0	1095	0.233699	0.0179	NA	NA
OT2193	0	0	0	0	0	1	1	0	0	0	0	0	0	64	0.242558	0.0179	Bacteroidota	unnamed.bacV
OT253	0	0	0	0	1	0	0	0	0	1	0	0	1	318	0.23253	0.0182	Proteobacteria	unnamed.Sphingorhabdus
OT1512	0	0	1	1	0	1	0	0	0	0	0	0	0	214	0.232367	0.0183	NA	NA
OT1176	1	0	1	1	0	0	0	0	0	0	0	1	0	440	0.234837	0.0184	Bacteroidota	unnamed.bacI
OT2127	0	0	0	0	0	1	1	1	0	1	0	0	0	1024	0.239148	0.0185	Proteobacteria	unnamed.Roseomonas
OT1621	0	0	1	0	0	0	1	1	1	1	0	0	0	2093	0.231833	0.0189	Proteobacteria	Lhab-A2
OT1010	0	0	0	0	0	0	0	0	0	1	0	0	0	10	0.236476	0.019	Cyanobacteria	unnamed.Snowella
OT1633	1	1	1	1	0	0	0	0	0	1	0	1	0	2411	0.231029	0.0192	Cyanobacteria	unnamed.Cyanobium
OT2557	0	0	0	0	1	0	0	0	0	0	0	0	0	5	0.236453	0.0194	Bacteroidota	unnamed.bacII-A
OT1383	1	0	1	1	0	0	0	0	0	1	0	1	0	1289	0.233847	0.0195	Verrucomicrobiota	unnamed.Verrucomicrobiaceae
OT1685	0	1	1	1	0	0	0	0	0	1	0	1	0	1619	0.230845	0.0195	Bacteroidota	bacI-A1
OT766	0	0	0	1	0	0	0	0	0	1	0	1	0	289	0.230985	0.0198	NA	NA
OT985	1	1	1	1	1	0	0	0	0	0	1	1	0	4121	0.229023	0.0198	Bacteroidota	unnamed.Solitalea
OT1016	1	0	1	1	0	0	0	0	1	1	0	0	0	1284	0.230062	0.0198	Verrucomicrobiota	unnamed.Verrucomicrobiae
OT414	1	1	1	1	1	0	0	0	0	0	0	0	1	2387	0.229749	0.0199	Bacteroidota	unnamed.NS11-12
OT1147	0	1	0	0	0	1	0	0	1	0	1	0	0	719	0.232849	0.0204	Bacteroidota	unnamed.NS11-12
OT1776	0	1	0	0	0	0	0	0	0	0	0	0	0	2	0.236264	0.0204	Bacteroidota	unnamed.NS11-12
OT491	1	0	1	1	0	1	1	1	0	1	0	1	1	7493	0.22912	0.0205	Proteobacteria	unnamed.Polynucleobacter
OT2721	0	0	0	0	0	0	0	0	0	0	1	0	0	11	0.236167	0.0205	Bacteroidota	unnamed.bacV
OT438	1	0	1	0	1	1	1	1	0	0	0	0	0	2794	0.229963	0.0208	Bacteroidota	unnamed.NS9
OT1631	0	0	0	0	1	0	0	0	1	0	0	0	0	59	0.23494	0.0209	Bacteroidota	unnamed.bacII-A
OT2671	0	0	0	1	0	1	1	1	0	1	0	1	1	5756	0.23101	0.0209	NA	NA
OT2321	0	0	0	1	0	0	0	0	0	0	0	0	0	4	0.238147	0.021	NA	NA
OT2277	0	0	0	1	0	1	1	1	0	1	0	1	1	5756	0.231249	0.0211	NA	NA
OT1973	0	0	0	0	0	0	0	0	0	1	0	1	0	87	0.237362	0.0214	NA	NA
OT1695	1	0	1	0	0	1	1	1	0	1	0	0	0	2851	0.230889	0.0216	Bacteroidota	unnamed.NS11-12
OT2168	0	0	0	0	1	0	0	0	0	0	0	0	1	63	0.244947	0.0216	NA	NA
OT2469	0	0	0	0	1	0	0	0	1	0	0	0	0	59	0.239491	0.0219	Bacteroidota	unnamed.bacII-A
OT450	0	0	0	0	0	1	1	1	0	1	0	1	0	2329	0.229804	0.0222	Bacteroidota	unnamed.NS9
OT4306	0	0	0	0	1	0	0	0	1	0	0	0	0	59	0.23913	0.0223	Cyanobacteria	unnamed.Pseudanabaena
OT1349	0	0	0	0	0	0	1	1	0	0	1	0	0	345	0.234271	0.0224	Proteobacteria	unnamed.BIyi10
OT2476	0	0	0	0	1	0	0	0	0	0	0	0	0	5	0.238648	0.0224	Proteobacteria	unnamed.alfVII
OT478	1	1	1	1	0	0	1	1	0	1	0	1	0	5908	0.230351	0.0227	Bacteroidota	unnamed.bacV
OT2357	1	0	1	1	0	0	0	1	0	0	0	0	0	436	0.238405	0.0228	Proteobacteria	betVII-B1
OT1546	0	1	0	1	0	0	0	0	0	0	0	1	0	175	0.235988	0.0232	Bacteroidota	unnamed.bacVI
OT612	0	1	0	0	0	0	0	0	1	0	1	0	0	204	0.225114	0.0234	Bacteroidota	bacI-A1
OT964	1	1	0	0	0	0	0	0	1	0	1	1	0	1251	0.230855	0.0234	Chloroflexi	unnamed.SL56
OT2077	1	1	1	1	0	0	0	0	0	1	0	1	0	2411	0.22877	0.0235	Cyanobacteria	unnamed.Cyanobium
OT2411	0	0	0	0	0	1	1	1	1	0	1	0	0	2325	0.226148	0.0235	Proteobacteria	unnamed.betIV-A
OT664	1	0	0	0	0	0	0	1	1	0	1	1	0	1576	0.227654	0.0242	Proteobacteria	unnamed.Rhizobacter
OT1873	1	0	1	0	0	1	1	1	0	0	0	0	0	1322	0.232713	0.0242	NA	NA
OT2183	1	0	1	1	0	1	1	1	0	0	0	0	0	2738	0.228636	0.0245	NA	NA
OT1324	0	0	0	0	1	1	0	0	1	0	1	0	0	979	0.229999	0.0247	Proteobacteria	unnamed.alfVI
OT2423	0	1	0	0	0	0	0	0	1	1	0	0	0	203	0.232671	0.0247	Bdellovibrionota	unnamed.OM27
OT1585	1	0	1	1	1	1	0	0	0	1	0	1	0	4574	0.22598	0.0248	Bacteroidota	bacI-A1
OT2293	0	0	0	0	0	0	0	0	0	0	0	1	1	91	0.237005	0.0249	Cyanobacteria	unnamed.Microcystis
OT588	1	0	0	0	0	0	0	0	0	1	0	1	0	153	0.231826	0.025	Proteobacteria	betVII-B1
OT1583	0	0	0	0	0	1	1	1	0	1	0	0	1	2330	0.229241	0.0251	Bacteroidota	Flavo-A2
OT1279	0	0	0	0	0	0	0	0	1	0	1	0	0	83	0.231386	0.0255	Planctomycetota	unnamed.SH-PL14
OT2036	0	0	0	0	0	0	0	1	1	0	1	0	0	359	0.23456	0.0258	Bdellovibrionota	unnamed.OM27
OT3233	0	0	0	0	0	0	0	0	1	0	1	0	0	83	0.237754	0.0258	Verrucomicrobiota	unnamed.Opitutus
OT1874	1	0	1	1	0	1	0	1	0	1	0	0	0	2745	0.23018	0.0259	Verrucomicrobiota	unnamed.SH3-11
OT2344	0	0	1	1	0	0	0	0	0	1	1	1	0	1998	0.227793	0.0259	Chloroflexi	unnamed.SL56
OT419	0	0	0	0	0	0	1	1	1	1	1	1	0	4089	0.224613	0.0261	Proteobacteria	Lhab-A4
OT2428	0	0	0	0	0	1	1	1	0	0	0	0	0	322	0.231859	0.0261	Bacteroidota	unnamed.NS11-12
OT1492	0	0	0	0	0	0	0	0	1	0	1	0	0	83	0.231046	0.0262	Bacteroidota	unnamed.env.OPS
OT2220	0	0	0	0	0	0	0	0	1	0	0	0	0	9	0.223359	0.0262	Proteobacteria	Lhab-A4
OT2591	0	0	0	0	1	0	0	0	0	0	0	0	1	63	0.231695	0.0263	Bacteroidota	unnamed.Fluviicola
OT1567	0	0	0	0	1	0	0	0	0	0	0	1	1	321	0.232295	0.0265	Armatimonadota	unnamed.Armatimonas
OT242	0	0	0	1	0	0	1	0	0	1	0	1	1	2237	0.223335	0.0267	Proteobacteria	unnamed.Polynucleobacter
OT1550	0	0	1	1	0	0	0	0	0	1	0	0	0	218	0.234122	0.0267	Planctomycetota	unnamed.CL500-3
OT2971	0	0	0	0	0	0	0	0	1	0	0	0	0	9	0.234596	0.0267	Proteobacteria	alfI-B2
OT1175	0	1	0	0	0	0	0	0	0	1	1	1	0	759	0.227413	0.0268	Bacteroidota	Pedo
OT1787	0	0	0	0	0	1	0	0	0	0	0	0	0	6	0.225085	0.0268	NA	NA
OT1300	0	0	0	1	0	1	1	1	0	0	0	1	1	3965	0.225478	0.027	NA	NA
OT3095	0	0	0	0	0	1	1	0	0	0	0	0	1	327	0.234514	0.027	Bacteroidota	unnamed.Kapabacteriales
OT903	0	0	0	1	0	0	1	0	0	1	0	0	1	943	0.223791	0.0271	Proteobacteria	unnamed.Polynucleobacter
OT1910	0	0	1	1	0	1	1	0	0	0	0	0	0	771	0.227496	0.0272	NA	NA
OT1524	0	0	1	1	0	1	1	1	0	0	0	0	0	1946	0.224856	0.0273	Bacteroidota	unnamed.bacV
OT1461	0	0	0	0	0	0	0	0	0	1	1	1	0	374	0.236751	0.0275	Cyanobacteria	unnamed.Snowella
OT1165	0	0	1	1	0	0	0	0	0	1	0	0	0	218	0.226052	0.0277	Bacteroidota	unnamed.bacV
OT271	0	0	0	0	0	1	1	0	0	0	0	1	1	1037	0.225512	0.0279	Bacteroidota	unnamed.bacV
OT1622	0	0	0	0	0	1	1	1	0	1	1	1	0	4074	0.229139	0.0279	Verrucomicrobiota	unnamed.Chthoniobacter
OT2292	1	0	1	1	0	0	0	1	0	1	0	1	0	2779	0.228634	0.0279	Proteobacteria	unnamed.Alphaproteobacteria
OT2661	0	0	0	0	0	1	1	1	0	0	0	0	0	322	0.232071	0.0279	Bacteroidota	bacI-A1
OT1968	1	0	1	1	0	1	0	1	0	1	0	1	0	4634	0.22576	0.028	Bacteroidota	Aquir
OT2150	1	0	1	0	0	1	0	0	0	0	0	1	0	455	0.23228	0.028	Proteobacteria	Pyxis
OT936	1	0	1	1	0	0	0	0	0	0	0	0	1	441	0.228441	0.0281	Proteobacteria	betVII-B1
OT1557	0	0	0	0	0	0	1	1	0	1	0	1	0	1063	0.230857	0.0283	Bacteroidota	unnamed.NS11-12
OT2326	0	0	0	0	0	0	1	1	1	0	1	0	1	2363	0.22849	0.0285	Proteobacteria	unnamed.Rhizobacter
OT2313	0	1	0	0	0	0	0	0	0	0	1	0	0	34	0.23084	0.0287	Campilobacterota	unnamed.Sulfuricurvum
OT1436	0	0	0	1	0	0	0	0	0	1	1	1	0	963	0.224232	0.0289	NA	NA
OT2602	0	0	0	0	0	1	1	1	0	0	0	0	0	322	0.236507	0.0289	Bacteroidota	unnamed.env.OPS
OT1316	0	1	0	0	0	0	0	0	0	1	1	0	1	760	0.223401	0.029	Planctomycetota	unnamed.Isosphaeraceae
OT1672	1	0	0	0	1	1	1	0	0	0	0	0	1	1467	0.227722	0.0291	Bacteroidota	unnamed.bacII-A
OT2443	0	0	0	0	1	1	1	0	0	0	0	0	0	294	0.233211	0.0291	Bacteroidota	Aquir
OT1005	0	0	0	0	0	0	0	1	1	0	1	0	0	359	0.226975	0.0294	Actinobacteriota	acI-B4
OT2097	0	0	0	1	0	1	1	0	0	0	0	0	0	266	0.230328	0.0294	NA	NA
OT1692	1	0	1	1	0	0	0	0	0	0	0	0	0	103	0.228184	0.0295	Bacteroidota	unnamed.NS11-12
OT1581	0	0	0	0	0	0	0	0	0	0	0	0	1	13	0.229996	0.0296	Bacteroidota	unnamed.bacV
OT345	1	0	1	1	0	0	1	0	0	1	1	1	0	4665	0.216461	0.0299	Bacteroidota	unnamed.bacVI
OT1793	0	0	1	1	0	0	0	0	1	0	1	0	0	790	0.224871	0.0299	Verrucomicrobiota	unnamed.Verrucomicrobiae
OT2459	0	0	0	1	0	1	1	1	0	1	0	1	1	5756	0.224663	0.0299	NA	NA
OT862	0	0	0	0	0	0	0	0	0	1	1	1	0	374	0.22456	0.03	Verrucomicrobiota	unnamed.Xip-B1
OT1515	0	0	0	0	0	1	1	0	0	0	0	0	0	64	0.223124	0.0303	NA	NA
OT1209	0	0	0	0	0	1	1	0	0	1	1	0	0	1032	0.2284	0.0306	Proteobacteria	unnamed.BIyi10
OT2040	1	0	1	1	0	0	0	0	0	1	0	1	1	2792	0.227096	0.0306	Bacteroidota	Aquir
OT2301	1	0	0	1	0	0	0	0	0	1	0	0	0	118	0.229244	0.0312	Bacteroidota	unnamed.bacV
OT800	1	0	1	1	1	1	1	1	1	0	0	0	0	6274	0.225953	0.0315	NA	NA
OT1819	0	1	0	0	0	0	1	1	1	0	0	0	0	728	0.227744	0.0315	Bacteroidota	unnamed.env.OPS
OT2765	0	0	0	0	1	1	0	0	0	1	0	0	1	984	0.227933	0.0318	Bacteroidota	unnamed.Fluviicola
OT940	0	0	0	0	0	1	0	0	0	1	1	1	1	2358	0.225321	0.0319	Proteobacteria	unnamed.TX1A-55
OT1321	0	0	0	0	1	1	1	1	1	1	0	1	1	7092	0.222913	0.0319	Bacteroidota	Flavo-A2
OT1701	0	0	0	0	0	0	0	1	0	0	0	1	1	367	0.227677	0.0321	Verrucomicrobiota	unnamed.LD29
OT754	1	0	1	1	0	1	1	1	0	1	0	1	0	6349	0.222731	0.0323	Verrucomicrobiota	unnamed.SH3-11
OT867	0	0	0	0	0	1	1	0	0	0	0	0	0	64	0.22805	0.0323	Verrucomicrobiota	unnamed.Verrucomicrobiae
OT1832	0	0	0	0	1	0	0	1	1	0	1	0	0	1004	0.228963	0.0325	Proteobacteria	unnamed.Paucibacter
OT1494	1	0	0	1	0	0	0	0	0	0	1	0	0	119	0.222638	0.0326	Bacteroidota	Aquir
OT1667	0	0	0	0	1	0	1	0	0	0	1	0	0	304	0.229261	0.0327	Chloroflexi	unnamed.Roseiflexaceae
OT956	0	0	0	0	0	0	0	0	0	1	1	0	0	86	0.222519	0.0329	Planctomycetota	unnamed.Isosphaeraceae
OT1183	0	0	0	0	1	0	0	0	0	0	0	1	1	321	0.22178	0.0331	Actinobacteriota	acI-A1
OT2512	0	0	0	0	0	1	1	1	0	0	0	1	0	1026	0.227345	0.0334	Bacteroidota	unnamed.NS11-12
OT1115	0	0	0	0	0	1	1	1	0	0	0	0	0	322	0.226263	0.0338	NA	NA
OT239	1	1	1	1	0	0	0	0	1	1	0	0	0	2406	0.220164	0.034	Actinobacteriota	acI-A4
OT1953	0	0	0	1	0	0	0	0	1	1	0	1	0	958	0.225397	0.0342	Actinobacteriota	acI-B4
OT1573	1	0	0	0	0	1	0	0	1	0	1	0	0	554	0.226734	0.0343	Bdellovibrionota	unnamed.OM27
OT2652	0	0	0	0	0	0	0	0	0	1	0	1	0	87	0.234187	0.0343	unnamed.Archaea	unnamed.Archaea
OT735	0	0	1	1	0	1	1	0	0	0	0	0	0	771	0.221235	0.0345	Proteobacteria	unnamed.alfVI
OT703	1	0	1	1	0	0	1	0	0	1	0	1	1	4667	0.219249	0.0346	Bacteroidota	bacI-A1
OT642	1	0	1	1	0	0	1	0	0	0	0	1	0	1277	0.219638	0.0348	Bacteroidota	unnamed.bacV
OT1252	1	0	1	0	0	1	1	1	0	0	1	1	0	4761	0.220974	0.0348	Actinobacteriota	Phila
OT1438	1	0	1	1	1	0	0	0	0	1	0	1	0	2733	0.221458	0.0348	Bacteroidota	bacI-A1
OT2746	1	0	0	0	0	0	0	0	0	1	0	0	0	22	0.226854	0.0351	Planctomycetota	unnamed.Gemmataceae
OT828	0	0	0	0	0	0	1	1	0	0	0	1	0	346	0.221802	0.0353	NA	NA
OT551	1	1	1	1	0	0	0	0	1	1	0	1	1	5935	0.21759	0.0361	Actinobacteriota	acI-A4
OT1615	0	0	0	0	0	1	0	0	0	0	0	1	0	69	0.222677	0.0364	Bacteroidota	unnamed.Kapabacteriales
OT2045	0	0	0	1	0	0	0	0	0	0	0	1	0	54	0.221297	0.0365	NA	NA
OT2506	0	0	0	0	0	0	0	1	1	0	0	0	0	77	0.227059	0.0371	Proteobacteria	unnamed.GOUTA6
OT729	1	0	1	1	1	1	0	0	0	0	0	0	0	1258	0.220175	0.0372	Bacteroidota	bacI-A1
OT1906	0	0	0	0	0	0	0	0	0	1	0	1	1	376	0.225893	0.0372	Verrucomicrobiota	unnamed.Xip-B1
OT176	0	0	0	1	0	1	1	1	0	1	1	1	1	7086	0.219075	0.0373	NA	NA
OT1714	0	0	0	0	0	0	1	1	0	0	0	0	0	71	0.222162	0.0373	Proteobacteria	unnamed.alphaI
OT894	1	1	1	0	0	0	0	0	0	0	0	0	0	92	0.226575	0.0374	Proteobacteria	Rhodo
OT1808	0	0	0	0	0	0	0	0	1	1	1	1	0	1088	0.225211	0.0377	Proteobacteria	unnamed.Micropepsaceae
OT1781	0	0	0	0	1	0	0	0	1	0	0	0	1	315	0.224663	0.0382	NA	NA
OT796	1	0	1	1	0	1	0	1	0	0	0	0	0	1267	0.218995	0.0383	NA	NA
OT1680	1	1	1	0	0	0	0	1	0	0	1	0	0	1125	0.217804	0.0385	Verrucomicrobiota	unnamed.Verrucomicrobiae
OT1800	1	1	1	1	0	0	0	0	0	1	0	1	0	2411	0.221322	0.0385	Bacteroidota	unnamed.Solitalea
OT2398	1	0	0	0	0	0	1	1	0	0	0	0	0	137	0.221514	0.0385	Bacteroidota	Flavo-A1
OT1676	1	0	0	1	0	0	0	0	0	0	1	0	0	119	0.219991	0.0386	Bacteroidota	unnamed.bacIII-A
OT627	1	0	1	1	1	1	0	0	0	1	0	1	1	6307	0.215596	0.0388	Proteobacteria	unnamed.Polynucleobacter
OT1651	1	0	1	1	0	0	0	0	0	0	0	1	1	1293	0.219473	0.039	Proteobacteria	unnamed.Polynucleobacter
OT1164	1	0	1	1	0	1	0	0	0	1	1	0	0	2753	0.217688	0.0391	Actinobacteriota	acI-A3
OT1782	0	1	1	0	0	0	0	0	1	0	1	0	0	634	0.221262	0.0393	Bacteroidota	unnamed.env.OPS
OT1329	1	0	1	0	0	0	0	0	0	0	0	0	0	15	0.216222	0.0394	Actinobacteriota	acI-A4
OT1775	0	0	0	1	0	1	1	0	0	0	0	0	1	916	0.224073	0.0394	Bacteroidota	unnamed.Fluviicola
OT2336	0	0	0	0	1	1	0	0	0	0	0	0	1	300	0.222204	0.0399	Bacteroidota	unnamed.bacV
OT141	0	0	0	0	0	0	0	0	0	0	0	0	1	13	0.216117	0.04	Proteobacteria	unnamed.Polynucleobacter
OT2535	0	1	0	0	0	0	0	0	1	0	1	0	0	204	0.225399	0.0401	Verrucomicrobiota	unnamed.Pedosphaeraceae
OT2219	0	0	1	1	0	0	0	0	0	0	1	1	1	2001	0.219629	0.0404	Bacteroidota	unnamed.Solitalea
OT1276	0	1	0	0	1	1	0	0	0	0	1	0	0	683	0.220756	0.0405	Bacteroidota	unnamed.NS11-12
OT657	1	1	1	1	0	0	1	0	0	1	0	1	0	4155	0.218856	0.041	Bacteroidota	unnamed.bacI
OT659	0	1	0	0	0	1	0	0	0	1	1	1	0	1879	0.217586	0.0416	Planctomycetota	unnamed.Isosphaeraceae
OT201	1	1	1	1	0	0	0	0	0	0	0	0	0	378	0.215624	0.0417	Actinobacteriota	acI-A5
OT1212	1	0	1	1	0	0	0	0	0	1	0	1	0	1289	0.220531	0.0418	Desulfobacterota	unnamed.Bradymonadales
OT1682	0	0	0	0	1	1	1	1	0	1	0	1	1	5784	0.219149	0.0419	Bacteroidota	Flavo-A2
OT2600	0	0	0	0	0	1	1	1	0	1	0	0	0	1024	0.225608	0.0422	Proteobacteria	unnamed.Roseomonas
OT686	1	0	0	0	1	1	1	0	0	1	0	1	1	4954	0.218326	0.0426	Bacteroidota	unnamed.bacII-A
OT2360	0	0	0	0	0	0	1	1	0	1	0	1	0	1063	0.222869	0.0426	Cyanobacteria	unnamed.Snowella
OT980	1	0	1	1	0	0	0	0	0	1	1	1	0	2790	0.221458	0.0427	Gemmatimonadota	unnamed.Gemmatimonas
OT1648	1	0	1	1	0	1	1	1	0	1	0	0	0	4615	0.218589	0.043	NA	NA
OT1768	0	1	0	0	0	1	1	1	1	0	1	0	0	3579	0.217638	0.0431	Bacteroidota	unnamed.Flavobacterium
OT1985	1	0	1	0	1	0	0	0	0	0	0	1	0	448	0.219287	0.0431	Bacteroidota	unnamed.bacV
OT2298	0	0	1	0	0	1	1	1	0	1	0	1	0	3835	0.219758	0.0433	Bacteroidota	unnamed.Kapabacteriales
OT472	1	1	1	1	0	0	0	0	0	1	1	0	1	4177	0.216566	0.0435	Actinobacteriota	acI-A5
OT1286	0	0	0	0	0	0	0	0	0	1	1	1	1	1092	0.222396	0.0436	Cyanobacteria	unnamed.Snowella
OT1911	1	1	1	1	0	0	0	0	0	1	0	0	1	2412	0.217912	0.0437	Actinobacteriota	acTH1-A1
OT1798	0	0	0	0	0	1	0	1	1	0	0	0	0	328	0.220802	0.0438	Proteobacteria	Lhab-A2
OT2720	0	0	0	0	1	0	0	0	0	1	0	0	1	318	0.223593	0.0439	Cyanobacteria	unnamed.Microcystis
OT1362	0	0	1	0	0	0	0	0	0	0	0	0	0	3	0.219245	0.0446	Bacteroidota	unnamed.bacII-A
OT713	1	0	1	0	0	0	1	1	0	1	0	0	0	1344	0.21722	0.045	Bacteroidota	unnamed.NS11-12
OT1770	0	0	0	0	1	0	0	1	0	1	0	0	0	308	0.214562	0.0455	Proteobacteria	betIII-A1
OT969	1	0	1	0	0	0	0	1	1	0	1	0	0	1359	0.213669	0.0459	Proteobacteria	Lhab-A2
OT3123	0	0	0	0	1	1	0	0	0	0	0	0	0	56	0.218695	0.0462	Bacteroidota	unnamed.bacII-A
OT2329	0	0	0	0	0	0	0	0	0	1	0	1	1	376	0.222132	0.0463	Bacteroidota	unnamed.NS9
OT2750	0	0	0	0	0	1	1	1	0	0	0	0	0	322	0.228568	0.0465	SAR324	clade
OT1217	0	1	0	0	0	0	0	1	1	0	1	0	0	744	0.220342	0.0467	Actinobacteriota	Iluma-A2
OT1688	0	0	0	0	0	1	1	0	0	1	0	1	0	1033	0.220614	0.0474	Bacteroidota	unnamed.Lacibacter
OT2395	0	0	0	0	0	1	1	0	0	0	0	0	0	64	0.220809	0.0483	Verrucomicrobiota	unnamed.SH3-11
OT1653	0	0	0	1	0	0	0	0	0	0	0	0	0	4	0.220827	0.0488	NA	NA
OT1037	1	0	1	1	0	0	0	0	0	0	0	0	0	103	0.213308	0.049	Bacteroidota	unnamed.bacV
OT797	0	0	0	0	0	0	1	1	0	1	1	0	0	1062	0.213381	0.0494	Verrucomicrobiota	unnamed.SH3-11
OT1421	0	0	0	0	0	1	1	1	0	1	0	1	0	2329	0.221693	0.0494	NA	NA
OT799	1	0	1	1	1	0	1	0	0	1	1	1	0	6325	0.21364	0.05	Bacteroidota	bacI-A1
OT504	0	0	0	0	0	1	0	0	1	1	1	1	0	2354	0.212743	0.0502	Proteobacteria	unnamed.Serratia
OT411	0	0	0	0	1	0	0	0	0	0	0	0	0	5	0.211956	0.0508	Actinobacteriota	acI-A1
OT1926	1	0	1	1	0	0	0	0	0	1	0	0	0	438	0.215328	0.051	Bacteroidota	unnamed.bacI
OT2402	0	0	0	0	1	0	0	0	0	0	0	0	1	63	0.218971	0.0515	Bacteroidota	unnamed.Edaphobaculum
OT1690	1	0	1	0	0	0	0	0	1	0	0	0	0	108	0.213662	0.0518	Actinobacteriota	acI-A4
OT2221	0	0	0	0	0	0	0	0	0	1	1	1	1	1092	0.220641	0.0522	Cyanobacteria	unnamed.Snowella
OT1382	1	0	1	0	0	1	1	1	0	1	0	1	1	6464	0.21622	0.0523	Bacteroidota	unnamed.Kapabacteriales
OT2109	0	0	0	0	1	1	1	1	0	0	0	0	0	967	0.221	0.0525	Cyanobacteria	unnamed.Cyanobium
OT1348	0	0	0	0	0	0	0	1	0	1	0	1	1	1086	0.219603	0.0527	SAR324	clade
OT2020	0	0	0	1	0	1	1	1	0	0	0	0	1	2188	0.216895	0.0533	Bacteroidota	unnamed.bacVI
OT1166	0	0	0	0	1	1	0	0	0	0	0	1	0	299	0.214677	0.0535	Bacteroidota	unnamed.Fluviicola
OT2674	0	0	0	0	0	1	0	0	0	0	0	0	0	6	0.217288	0.0535	Bacteroidota	unnamed.bacV
OT1144	0	0	1	1	0	0	1	1	0	1	0	0	0	1968	0.213136	0.0537	Bacteroidota	Algor
OT1152	0	0	0	0	0	1	0	0	0	1	0	1	1	1056	0.214613	0.0538	Bacteroidota	unnamed.Dinghuibacter
OT1752	0	0	0	0	0	1	1	1	0	0	0	0	0	322	0.214523	0.054	Proteobacteria	betIII-A1
OT1965	0	0	0	0	0	0	0	0	1	1	1	1	0	1088	0.217887	0.054	Bacteroidota	unnamed.Sphingobacteriales
OT614	0	0	1	1	0	1	1	1	0	1	0	1	1	6998	0.213754	0.0541	Proteobacteria	Lhab-A2
OT2403	1	0	1	1	0	1	1	1	0	0	0	0	1	4618	0.213751	0.0541	Bacteroidota	unnamed.bacV
OT863	1	0	1	1	0	0	0	0	1	0	0	1	0	1286	0.213207	0.0542	Verrucomicrobiota	unnamed.Verrucomicrobiae
OT2010	0	0	0	0	0	1	1	0	0	0	0	1	1	1037	0.215317	0.0543	Bacteroidota	unnamed.bacV
OT1096	1	1	1	0	0	0	0	0	0	0	0	0	0	92	0.219097	0.0555	Proteobacteria	Rhodo
OT1943	1	0	0	0	0	1	1	1	1	0	0	1	0	3118	0.213236	0.0557	Proteobacteria	Lhab-A4
OT1979	1	1	1	0	0	0	0	0	0	0	0	0	0	92	0.218694	0.0557	Proteobacteria	Rhodo
OT408	1	0	1	1	0	0	0	0	0	1	0	1	0	1289	0.209955	0.056	Bacteroidota	unnamed.bacVI
OT1320	1	0	1	0	0	1	1	1	0	0	0	0	1	2854	0.21262	0.056	Actinobacteriota	Phila
OT1726	0	0	0	1	0	1	1	1	0	0	0	1	0	2187	0.212952	0.0562	NA	NA
OT2187	1	0	1	1	0	1	1	0	0	1	0	1	0	4624	0.213436	0.0562	Bacteroidota	Algor
OT1085	0	0	0	1	0	1	1	1	0	0	0	1	0	2187	0.214357	0.0563	Bacteroidota	unnamed.Fluviicola
OT1396	0	0	0	0	1	0	0	0	0	1	0	1	0	317	0.212424	0.0568	Proteobacteria	unnamed.Sphingorhabdus
OT1835	0	0	0	0	1	1	1	1	0	1	0	1	0	4017	0.213211	0.057	Bacteroidota	Flavo-A2
OT1113	0	0	0	1	0	1	1	0	0	0	0	1	1	2198	0.213265	0.0574	Bacteroidota	unnamed.Fluviicola
OT2687	0	0	0	0	0	1	1	0	0	1	0	1	0	1033	0.215494	0.0576	Proteobacteria	betVII-B1
OT897	0	0	0	0	0	1	1	1	0	1	0	1	1	4076	0.212985	0.0581	Bacteroidota	unnamed.NS11-12
OT1466	1	0	1	0	0	0	0	0	0	1	1	1	0	1374	0.212356	0.0583	Bacteroidota	Aquir
OT349	1	0	0	1	0	0	0	0	0	0	1	1	0	511	0.20894	0.0584	Bacteroidota	unnamed.Solitalea
OT832	0	0	0	0	0	0	0	1	0	1	1	1	1	2378	0.213473	0.0584	Planctomycetota	unnamed.Rubinisphaeraceae
OT1745	1	0	1	1	1	0	0	0	0	0	0	0	0	433	0.2143	0.0585	Bacteroidota	unnamed.NS11-12
OT2262	0	1	0	0	0	0	0	0	0	0	0	0	1	36	0.214869	0.059	Bacteroidota	unnamed.NS11-12
OT3270	0	0	0	0	1	0	1	1	0	0	0	0	0	301	0.213393	0.059	Bacteroidota	Aquir
OT1417	1	1	1	0	0	0	0	0	0	0	0	0	0	92	0.21639	0.0592	Proteobacteria	Rhodo
OT1804	0	0	0	0	0	0	0	0	1	0	0	0	0	9	0.21678	0.0595	Proteobacteria	unnamed.R7C24
OT1323	0	0	0	0	0	0	0	1	1	0	1	0	0	359	0.211185	0.0598	Proteobacteria	unnamed.Rhizobacter
OT1423	1	1	1	0	0	0	0	0	0	0	0	0	0	92	0.21642	0.0601	Proteobacteria	Rhodo
OT2649	1	0	1	1	0	1	1	1	0	0	0	0	1	4618	0.212725	0.0606	Bacteroidota	unnamed.bacV
OT1678	0	0	0	1	0	0	0	0	0	1	0	1	0	289	0.210341	0.0607	NA	NA
OT1854	1	1	1	0	0	0	0	0	0	0	0	0	0	92	0.215837	0.0608	Proteobacteria	Rhodo
OT2205	0	0	0	0	1	0	0	0	0	0	0	0	0	5	0.215748	0.0609	Proteobacteria	unnamed.Sphingorhabdus
OT1345	0	0	1	0	0	0	0	0	0	0	0	1	0	45	0.212479	0.061	Actinobacteriota	Iluma-A2
OT1500	1	0	1	1	1	1	1	0	0	0	0	0	1	4563	0.208399	0.061	Actinobacteriota	acI-A1
OT1284	0	0	0	0	1	1	0	0	0	0	1	0	1	986	0.212734	0.0613	Bacteroidota	unnamed.env.OPS
OT1543	0	0	0	0	0	1	1	1	0	0	0	0	0	322	0.217826	0.0613	Cyanobacteria	unnamed.Cyanobium
OT3044	0	0	0	0	1	0	0	0	0	0	0	0	1	63	0.219647	0.0616	Proteobacteria	unnamed.Methylomonadaceae
OT1645	1	0	1	1	0	0	0	0	0	0	0	0	1	441	0.212037	0.0623	Actinobacteriota	acSTL-A1
OT455	0	1	0	1	1	0	0	0	0	0	1	0	0	648	0.206023	0.0624	Bacteroidota	bacI-A1
OT1295	1	0	1	1	0	0	1	1	0	0	0	0	0	1273	0.213421	0.0631	Bacteroidota	unnamed.Fluviicola
OT2234	0	0	0	0	1	1	0	0	0	0	0	0	0	56	0.207205	0.0631	Actinobacteriota	acI-A1
OT2260	0	0	0	0	0	1	0	0	0	0	0	1	1	342	0.215688	0.0631	Bacteroidota	unnamed.Fluviicola
OT2431	1	0	1	1	0	0	1	1	0	1	0	1	0	4654	0.211169	0.0631	Bacteroidota	unnamed.bacI
OT1624	0	0	0	0	1	1	1	1	0	1	0	1	1	5784	0.210445	0.0633	Bacteroidota	Flavo-A2
OT782	0	0	0	1	1	0	0	0	0	0	0	0	1	265	0.209889	0.0637	Bacteroidota	unnamed.Edaphobaculum
OT1255	1	0	0	0	0	1	1	1	0	1	0	1	0	3121	0.211003	0.0637	Planctomycetota	unnamed.Pirellula
OT1086	0	0	0	0	1	1	1	0	0	0	0	1	0	971	0.214287	0.0638	Bacteroidota	unnamed.NS11-12
OT64	1	0	1	0	0	0	0	1	1	1	0	1	1	4806	0.206564	0.064	Actinobacteriota	Phila
OT1257	0	0	0	0	0	0	1	1	0	1	1	1	1	4093	0.212078	0.0643	Verrucomicrobiota	unnamed.Prosthecobacter
OT2083	1	0	1	1	0	0	1	1	0	0	0	0	0	1273	0.2131	0.0644	Actinobacteriota	unnamed.CL500-29
OT1715	0	0	0	1	0	0	0	0	0	1	0	1	1	965	0.210077	0.0652	Verrucomicrobiota	unnamed.Xip-B1
OT1402	0	0	1	0	0	0	1	1	0	0	1	0	0	850	0.207054	0.0655	Proteobacteria	Lhab-A2
OT1922	1	1	1	1	0	1	0	1	0	0	0	0	0	2389	0.210993	0.0656	Actinobacteriota	Luna1-A2
OT2250	0	0	0	1	0	0	0	0	0	0	0	0	0	4	0.209582	0.0656	NA	NA
OT2000	0	0	0	1	0	1	1	1	0	0	0	0	0	911	0.21241	0.0663	Bacteroidota	Algor
OT2105	0	0	0	0	0	0	0	0	0	1	1	1	1	1092	0.218042	0.0663	Bacteroidota	unnamed.Flavobacterium
OT1046	0	0	0	0	0	0	0	1	1	0	1	0	0	359	0.209978	0.0667	Proteobacteria	alfI-B2
OT1617	0	1	0	0	0	0	1	0	0	1	1	0	0	737	0.210299	0.0667	Verrucomicrobiota	unnamed.Opitutus
OT1788	0	0	1	0	0	0	0	1	0	0	0	0	0	41	0.209702	0.0672	Proteobacteria	Lhab-A2
OT1635	0	0	0	0	0	0	0	0	0	1	0	1	0	87	0.211917	0.0675	Bacteroidota	unnamed.Cryomorphaceae
OT2224	1	1	1	1	1	0	0	0	0	0	0	0	0	1093	0.213676	0.0679	Bacteroidota	unnamed.bacV
OT1821	0	0	0	0	1	1	1	1	0	0	0	0	1	2258	0.206984	0.0681	NA	NA
OT761	0	0	0	0	1	0	1	0	0	0	0	1	1	1002	0.209299	0.0683	Bacteroidota	unnamed.bacV
OT1961	1	0	1	1	0	0	0	0	0	1	1	0	0	1288	0.210799	0.0692	Bacteroidota	unnamed.Solitalea
OT1425	1	0	1	1	0	1	0	1	0	1	0	1	0	4634	0.209122	0.0695	Verrucomicrobiota	unnamed.SH3-11
OT2760	0	0	0	0	0	1	0	1	0	1	0	0	0	329	0.213817	0.0706	Bacteroidota	unnamed.Edaphobaculum
OT2057	0	0	0	1	1	0	1	0	1	0	1	0	0	2155	0.208258	0.0715	Proteobacteria	unnamed.betIV-A
OT1018	1	1	1	1	0	0	0	0	0	0	1	1	0	2413	0.207868	0.0725	Actinobacteriota	acI-A5
OT2218	1	1	0	0	1	0	0	0	0	0	0	0	1	404	0.211674	0.0728	Actinobacteriota	Luna2
OT2190	0	0	0	0	0	1	1	0	1	0	1	0	0	1029	0.208584	0.0732	Proteobacteria	unnamed.Rhodospirillaceae
OT2544	0	0	0	0	0	1	1	1	0	0	0	0	0	322	0.219412	0.0735	Cyanobacteria	unnamed.Cyanobium
OT1407	1	0	1	1	0	0	0	1	0	1	0	0	0	1280	0.20649	0.0736	Verrucomicrobiota	unnamed.SH3-11
OT1861	0	0	0	0	0	0	0	0	0	1	0	1	0	87	0.21297	0.0737	unnamed.Archaea	unnamed.Archaea
OT1535	1	1	1	1	0	0	0	0	0	0	0	0	0	378	0.211186	0.0738	Proteobacteria	Rhodo
OT2420	0	0	0	1	0	1	1	0	0	0	0	0	1	916	0.209727	0.0741	Bacteroidota	unnamed.Fluviicola
OT1405	0	1	1	0	0	0	1	1	0	0	1	0	0	1675	0.207732	0.0742	Bacteroidota	unnamed.Fluviicola
OT1250	0	0	1	0	0	0	0	0	0	1	0	1	0	253	0.207082	0.0743	Armatimonadota	unnamed.Armatimonas
OT2158	1	0	1	1	1	0	1	0	0	1	0	1	0	4589	0.207978	0.0748	Bacteroidota	bacI-A1
OT1938	0	0	0	0	0	1	1	1	0	0	0	0	0	322	0.210479	0.0751	Proteobacteria	unnamed.alfVIII
OT2386	1	0	1	1	0	1	1	1	0	0	1	0	0	4616	0.20786	0.0752	Actinobacteriota	Phila
OT1820	0	0	0	1	1	1	0	0	0	1	1	1	0	3917	0.206966	0.0756	Proteobacteria	unnamed.Sphingorhabdus
OT2189	0	0	1	1	0	1	0	0	0	0	0	1	0	776	0.211291	0.0761	Bacteroidota	unnamed.Fluviicola
OT1570	0	0	0	0	0	0	0	0	0	1	1	1	1	1092	0.211398	0.0762	Cyanobacteria	unnamed.Snowella
OT1646	1	0	1	1	1	0	0	0	0	1	0	0	0	1262	0.205864	0.0765	Bacteroidota	bacI-A1
OT520	0	0	0	0	1	0	0	0	0	0	0	0	0	5	0.20376	0.077	Actinobacteriota	acI-A1
OT1960	0	0	0	1	0	0	0	0	0	1	0	0	0	52	0.211264	0.077	Bacteroidota	Pedo
OT2152	0	0	0	0	0	1	1	0	0	0	0	0	0	64	0.20903	0.0774	NA	NA
OT790	1	1	1	1	1	1	1	1	0	0	0	0	0	5812	0.2054	0.0775	Bacteroidota	unnamed.Flavobacterium
[truncated: 592 more rows]
