# Supplementary material for: In the right place, at the right time: the integration of bacteria into the Plankton Ecology Group model
Source: Microbiome. 2023 May 20;11:112. doi: 10.1186/s40168-023-01522-0 (PMC10199524; doi:10.1186/s40168-023-01522-0)
Supplement: Supplementary file 4 — Additional file 3: Supplementary Table S2. Annual-scale dynamics of bacterial groups using soft clustering. [file 40168_2023_1522_MOESM3_ESM.xlsx]

## Sheet: Sheet1
Table S2. Annual-scale dynamics of bacterial groups using soft clustering
Oligotype	AreaID	Season	Phylum	Tribe
OT1092	Římov	spring	Actinobacteriota	acI-A1
OT201	Klíčava	spring	Actinobacteriota	acI-A5
OT37	Klíčava	spring	Actinobacteriota	acI-A6
OT54	Klíčava	spring	Actinobacteriota	acI-A7
OT606	Římov	spring	Proteobacteria	alfI-B2
OT82	Klíčava	spring	Bacteroidota	bacI-A1
OT822	Římov	spring	Bacteroidota	bacI-A1
OT243	Klíčava	spring	Proteobacteria	betIII-A1
OT2432	Římov	spring	Proteobacteria	betIII-A1
OT621	Klíčava	spring	Bacteroidota	Flavo-A2
OT6212	Římov	spring	Bacteroidota	Flavo-A2
OT149	Římov	spring	Bacteroidota	Flavo-A3
OT552	Klíčava	spring	Actinobacteriota	Iluma-A2
OT290	Klíčava	spring	Actinobacteriota	Iluma-C1
OT46	Klíčava	spring	Proteobacteria	Lhab-A1
OT462	Římov	spring	Proteobacteria	Lhab-A1
OT127	Klíčava	spring	Proteobacteria	Lhab-A2
OT1272	Římov	spring	Proteobacteria	Lhab-A2
OT3021	Římov	spring	Proteobacteria	Lhab-A3
OT2041	Římov	spring	Proteobacteria	Lhab-A4
OT1431	Římov	spring	Proteobacteria	PnecC
OT819	Klíčava	spring	Proteobacteria	Pyxis
OT502	Římov	spring	Proteobacteria	Rhodo
OT1782	Římov	spring	Proteobacteria	unclassified Methylopumilus sp.
OT3142	Římov	spring	Proteobacteria	unnamed.alfVI
OT325	Klíčava	spring	Bacteroidota	unnamed.bacII-A
OT3252	Římov	spring	Bacteroidota	unnamed.bacII-A
OT682	Římov	spring	Bacteroidota	unnamed.bacIII-A
OT4182	Římov	spring	Bacteroidota	unnamed.env.OPS_17
OT12291	Římov	spring	Bacteroidota	unnamed.Ferruginibacter
OT401	Klíčava	spring	Verrucomicrobiota	unnamed.Luteolibacter
OT144	Klíčava	spring	Bacteroidota	unnamed.NS9_marine_group
OT1804	Římov	spring	Proteobacteria	unnamed.R7C24
OT460	Římov	spring	Proteobacteria	unnamed.Rhizobacter
OT1042	Římov	spring	Verrucomicrobiota	unnamed.SH3-11
OT152	Klíčava	spring	Bacteroidota	unnamed.Solitalea
OT464	Římov	spring	Proteobacteria	unnamed.TRA3-20
OT109	Klíčava	clear-water	Actinobacteriota	acI-A1
OT66	Klíčava	clear-water	Actinobacteriota	acTH1-A1
OT225	Klíčava	clear-water	Bacteroidota	Algor
OT297	Klíčava	clear-water	Bacteroidota	Flavo-A1
OT1	Klíčava	clear-water	Proteobacteria	LD12
OT302	Klíčava	clear-water	Proteobacteria	Lhab-A3
OT123	Klíčava	clear-water	Actinobacteriota	Luna1-A2
OT50	Klíčava	clear-water	Proteobacteria	Rhodo
OT314	Klíčava	clear-water	Proteobacteria	unnamed.alfVI
OT151	Klíčava	clear-water	Armatimonadota	unnamed.Armatimonas
OT1512	Římov	clear-water	Armatimonadota	unnamed.Armatimonas
OT251	Klíčava	clear-water	Bacteroidota	unnamed.bacI
OT68	Klíčava	clear-water	Bacteroidota	unnamed.bacIII-A
OT1842	Římov	clear-water	Bacteroidota	unnamed.bacV
OT56	Klíčava	clear-water	Bacteroidota	unnamed.bacVI
OT562	Římov	clear-water	Bacteroidota	unnamed.bacVI
OT79	Klíčava	clear-water	Proteobacteria	unnamed.betI-A
OT5536	Klíčava	clear-water	Proteobacteria	unnamed.Burkholderia-Caballeronia-Paraburkholderia
OT281	Římov	clear-water	Bacteroidota	unnamed.Chitinophagaceae
OT332	Klíčava	clear-water	Bacteroidota	unnamed.Cryomorphaceae
OT782	Římov	clear-water	Bacteroidota	unnamed.Edaphobaculum
OT8702	Římov	clear-water	Bacteroidota	unnamed.Fluviicola
OT1139	Římov	clear-water	Proteobacteria	unnamed.Lyticum
OT1442	Římov	clear-water	Bacteroidota	unnamed.NS9_marine_group
OT19211	Římov	clear-water	Proteobacteria	unnamed.Volucribacter
OT6	Klíčava	summer	Actinobacteriota	acI-B1
OT493	Klíčava	summer	Actinobacteriota	acI-C2
OT2252	Římov	summer	Bacteroidota	Algor
OT203	Klíčava	summer	Bacteroidota	Aquir
OT394	Klíčava	summer	Proteobacteria	betVII-B1
OT67	Klíčava	summer	Proteobacteria	PnecB
OT368	Římov	summer	Proteobacteria	PnecD
OT4283	Římov	summer	Bdellovibrionota	unnamed.0319-6G20
OT530	Klíčava	summer	Proteobacteria	unnamed.alfVIII
OT2429	Římov	summer	Bacteroidota	unnamed.Anditalea
OT98	Klíčava	summer	Cyanobacteria	unnamed.Aphanizomenon_MDT14a
OT2512	Římov	summer	Bacteroidota	unnamed.bacI
OT755	Římov	summer	Desulfobacterota	unnamed.Bradymonadales
OT12021	Římov	summer	Bacteroidota	unnamed.Chitinophagales
OT452	Klíčava	summer	Actinobacteriota	unnamed.CL500-29_marine_group
OT591	Klíčava	summer	Cyanobacteria	unnamed.Cyanobium_PCC-6307
OT339	Klíčava	summer	Cyanobacteria	unnamed.Dolichospermum_NIES41
OT6949	Římov	summer	Planctomycetota	unnamed.Fimbriiglobus
OT3882	Římov	summer	Bacteroidota	unnamed.Kapabacteriales
OT1127	Římov	summer	Bacteroidota	unnamed.Lacihabitans
OT4142	Římov	summer	Bacteroidota	unnamed.NS11-12_marine_group
OT1302	Klíčava	summer	Chloroflexi	unnamed.Roseiflexaceae
OT13021	Římov	summer	Chloroflexi	unnamed.Roseiflexaceae
OT776	Římov	summer	Proteobacteria	unnamed.Roseomonas
OT8321	Římov	summer	Planctomycetota	unnamed.Rubinisphaeraceae
OT2350	Římov	summer	Bacteroidota	unnamed.Saprospiraceae
OT104	Klíčava	summer	Verrucomicrobiota	unnamed.SH3-11
OT224	Klíčava	summer	Chloroflexi	unnamed.SL56_marine_group
OT356	Klíčava	summer	Cyanobacteria	unnamed.Snowella_0TU37S04
OT2531	Římov	summer	Proteobacteria	unnamed.Sphingorhabdus
OT4814	Římov	summer	Bacteroidota	unnamed.Terrimonas
OT372	Římov	summer	Actinobacteriota	acI-A6
OT62	Římov	summer	Actinobacteriota	acI-B1
OT2032	Římov	summer	Bacteroidota	Aquir
OT3942	Římov	summer	Proteobacteria	betVII-B1
OT2971	Římov	summer	Bacteroidota	Flavo-A1
OT12	Římov	summer	Proteobacteria	LD12
OT642	Římov	summer	Actinobacteriota	Phila
OT672	Římov	summer	Proteobacteria	PnecB
OT926	Římov	summer	Proteobacteria	unnamed.966-1
OT5302	Římov	summer	Proteobacteria	unnamed.alfVIII
OT18021	Římov	summer	Cyanobacteria	unnamed.Aphanizomenon_NIES81
OT792	Římov	summer	Proteobacteria	unnamed.betI-A
OT4479	Římov	summer	Proteobacteria	unnamed.Candidatus_Endoecteinascidia
OT5912	Římov	summer	Cyanobacteria	unnamed.Cyanobium_PCC-6307
OT3392	Římov	summer	Cyanobacteria	unnamed.Dolichospermum_NIES41
OT1827	Římov	summer	Spirochaetota	unnamed.Leptospira
OT4861	Římov	summer	Cyanobacteria	unnamed.Microcystis_PCC-7914
OT429	Římov	summer	Planctomycetota	unnamed.Pirellula
OT2905	Římov	summer	Proteobacteria	unnamed.Simplicispira
OT169	Klíčava	fall/winter	Actinobacteriota	acI-A3
OT139	Klíčava	fall/winter	Actinobacteriota	acI-A4
OT542	Římov	fall/winter	Actinobacteriota	acI-A7
OT118	Klíčava	fall/winter	Actinobacteriota	acI-B4
OT1182	Římov	fall/winter	Actinobacteriota	acI-B4
OT41	Klíčava	fall/winter	Proteobacteria	LD28
OT412	Římov	fall/winter	Proteobacteria	LD28
OT64	Klíčava	fall/winter	Actinobacteriota	Phila
OT178	Klíčava	fall/winter	Proteobacteria	unclassified Methylopumilus sp.
OT981	Římov	fall/winter	Cyanobacteria	unnamed.Aphanizomenon_MDT14a
OT184	Klíčava	fall/winter	Bacteroidota	unnamed.bacV
OT2132	Římov	fall/winter	Proteobacteria	unnamed.Candidatus_Nitrotoga
OT1202	Klíčava	fall/winter	Bacteroidota	unnamed.Chitinophagales
OT767	Klíčava	fall/winter	Verrucomicrobiota	unnamed.Chthoniobacter
OT5731	Římov	fall/winter	Planctomycetota	unnamed.CL500-3
OT418	Klíčava	fall/winter	Bacteroidota	unnamed.env.OPS_17
OT870	Klíčava	fall/winter	Bacteroidota	unnamed.Fluviicola
OT388	Klíčava	fall/winter	Bacteroidota	unnamed.Kapabacteriales
OT129	Klíčava	fall/winter	Proteobacteria	unnamed.Methylobacter
OT1292	Římov	fall/winter	Proteobacteria	unnamed.Methylobacter
OT133	Klíčava	fall/winter	Proteobacteria	unnamed.Methylomonadaceae
OT1332	Římov	fall/winter	Proteobacteria	unnamed.Methylomonadaceae
OT173	Klíčava	fall/winter	Proteobacteria	unnamed.Nitrosospira
OT1732	Římov	fall/winter	Proteobacteria	unnamed.Nitrosospira
OT414	Klíčava	fall/winter	Bacteroidota	unnamed.NS11-12_marine_group
OT832	Klíčava	fall/winter	Planctomycetota	unnamed.Rubinisphaeraceae
OT1078	Římov	fall/winter	Planctomycetota	unnamed.Schlesneria
OT2243	Římov	fall/winter	Chloroflexi	unnamed.SL56_marine_group
OT3562	Římov	fall/winter	Cyanobacteria	unnamed.Snowella_0TU37S04
